# Supplementary material for: How Plants Sense Wounds: Damaged-Self Recognition Is Based on Plant-Derived Elicitors and Induces Octadecanoid Signaling
Source: PLoS One. 2012 Feb 9;7(2):e30537. doi: 10.1371/journal.pone.0030537 (PMC3276496; doi:10.1371/journal.pone.0030537)
Supplement: Table S1 — Differentially expressed genes in the Phaseolus lunatus transcriptome. Complete list of those 406 non-redundant unigenes (contigs, accession numbers, annotation results and expression levels) that exhibited putative differential expression in at least one condition evaluated. (XLS) [file pone.0030537.s001.xls]

## Sheet: SupplementaryTable1
Table S1. Complete list of those 406 non-redundant unigenes (contigs, accession numbers, annotation results and expression levels) that exhibited putative differential expression in at least one condition evaluated.
		BLASTX parameters used for define Homologous gene in A. thalina								Leaves Extract	Jasmonic Acid	Wound	Fire	Sucrose
	P. lunatus Unigene ID	Ref_ID (Locus)	Ref_Description	HSP's	Identity%	Aligment_Length	E-value (MIN)	E-value	ScoreBits	MID02/MID01	MID03/MID01	MID04/MID01	MID05/MID01	MID06/MID01
1	contig00011_757_132	AT1G61260	unknown_protein	1	36.3	303	6e-37	6e-37	150	1	1.362	1.237	1	206.963
2	contig05885_447_34	AT5G20380	PHT4;5;_inorganic_phosphate_transmembrane_transporter	1	79.2	125	1e-42	1e-42	168	1	1.237	1	1	39.188
3	contig00274_427_1800	AT1G42970	GAPB_(GLYCERALDEHYDE-3-PHOSPHATE_DEHYDROGENASE_B_SUBUNIT);_glyceraldehyde-3-phosphate_dehydrogenase_(NADP+)/_glyceraldehyde-3-phosphate_dehydrogenase	1	83.72	43	5e-17	5e-17	83.2	1.131	1.135	1.011	1.073	23.204
4	contig04865_323_87	AT1G23360	UbiE/COQ5_methyltransferase_family_protein	1	67.29	107	8e-41	8e-41	161	1	1	1	1	133.543
5	contig19354_228_17	---	---	---	---	---	---	---	---	1	1	1	1	32.236
6	contig19612_242_11	AT2G31180	MYB14_(MYB_DOMAIN_PROTEIN_14);_DNA_binding_/_transcription_factor	1	57.58	66	2e-19	2e-19	90.5	1	1	1	1	23.097
7	contig19614_226_86	---	---	---	---	---	---	---	---	1	1	1	1	143.108
8	contig19620_237_13	AT2G32410	AXL_(AXR1-LIKE);_binding_/_catalytic	1	82.43	74	4e-30	4e-30	125	1	1	1	1	27.188
9	contig20536_141_931	---	---	---	---	---	---	---	---	1	1	1	1	741.034
10	contig24980_146_4	---	---	---	---	---	---	---	---	1	1	1	1	2.098
11	contig07026_399_51	AT1G58290	HEMA1;_glutamyl-tRNA_reductase	1	72.93	133	7e-45	7e-45	175	1	1	1.302	1	75.301
12	F4UYWRA01AGHIO_261	---	---	---	---	---	---	---	---	0.768	0.768	0.768	0.768	140.785
13	F4UYWRA01B5ZL1_231	---	---	---	---	---	---	---	---	0.768	0.768	0.768	0.768	302.694
14	F4UYWRA01EMYSS_214	---	---	---	---	---	---	---	---	0.768	0.768	0.768	0.768	19.787
15	contig03227_909_48	AT2G37035	unknown_protein	1	61.24	209	1e-69	1e-69	260	0.972	1.579	1.61	0.986	14.695
16	contig21366_168_35	---	---	---	---	---	---	---	---	1	1.819	1.819	1.237	29.435
17	F0BW50V01EXGX7_240	---	---	---	---	---	---	---	---	1.275	1.249	1.722	0.858	21.392
18	contig24283_859_104	AT1G19580	GAMMA_CA1_(GAMMA_CARBONIC_ANHYDRASE_1);_carbonate_dehydratase	1	78.81	269	5e-119	5e-119	424	0.695	2.211	0.927	0.721	30.844
19	contig00692_3089_3903	ATCG00480	chloroplast-encoded_gene_for_beta_subunit_of_ATP_synthase	1	94.38	498	0	0	922	1.081	1.032	0.793	1.402	2.628
20	contig21865_1017_397	AT4G15470	Best_Arabidopsis_thaliana_protein_match_is:_glutamate_binding_(TAIR:AT1G03070.1)	1	70.33	209	2e-69	2e-69	259	1.402	1.164	0.726	1.17	6.481
21	contig09404_999_101	AT1G10670	ACLA-1;_ATP_citrate_synthase	1	91.89	259	2e-121	2e-121	432	0.597	2.144	0.417	1.504	42.414
22	contig00051_1027_232	---	---	---	---	---	---	---	---	4.013	6.683	7.352	3.198	140.476
23	contig00634_1372_153	AT2G17840	ERD7_(EARLY-RESPONSIVE_TO_DEHYDRATION_7)	1	56.09	419	6e-104	6e-104	374	3.938	3.195	4.171	5.261	78.79
24	contig01806_610_80	AT4G02725	unknown_protein	1	65.52	116	1e-37	1e-37	152	1.431	3.603	1	1.845	88.085
25	contig22832_778_43	AT1G61620	phosphoinositide_binding	1	73.16	190	7e-81	7e-81	296	1.819	2.97	1.362	1.871	24.323
26	contig00774_430_292	---	---	---	---	---	---	---	---	0.573	1.502	0.785	0.607	4.474
27	contig03217_1331_190	AT1G79230	MST1_(MERCAPTOPYRUVATE_SULFURTRANSFERASE_1);_3-mercaptopyruvate_sulfurtransferase/_sulfurtransferase/_thiosulfate_sulfurtransferase	2	69.38 | 76.67	209 | 150	3e-80	3.00E-80 | 1.00E-67	295 | 254	0.439	1.218	0.322	0.627	15.202
28	contig25455_417_265	AT5G04800	40S_ribosomal_protein_S17_(RPS17D)	1	60.87	46	2e-10	2e-10	61.2	0.633	1.055	0.693	0.655	5.513
29	contig20994_807_234	AT1G13990	unknown_protein	1	71	200	2e-78	2e-78	288	0.589	0.907	0.379	0.668	20.99
30	contig23129_634_500	AT4G29870	Best_Arabidopsis_thaliana_protein_match_is:_membrane_protein,_putative_(TAIR:AT2G19340.2)	1	85.53	152	7e-54	7e-54	206	0.535	0.565	0.191	0.538	44.58
31	contig06598_680_148	AT4G05150	octicosapeptide/Phox/Bem1p_(PB1)_domain-containing_protein	1	62.2	254	2e-75	2e-75	278	0.631	0.463	0.463	0.463	109.604
32	contig24914_791_81	AT5G05140	transcription_elongation_factor-related	2	57.6 | 48.94	217 | 47	2e-50	2.00E-50 | 2.00E-50	168 | 48.9	0.595	0.446	0.762	0.242	25.392
33	contig10841_702_38	AT4G21570	unknown_protein	2	75 | 40.91	204 | 22	1e-89	1.00E-89 | 1.00E-89	323 | 24.6	0.544	0.417	0.417	0.569	17.614
34	F0BW50V02IUPSU_107	---	---	---	---	---	---	---	---	0.337	0.337	0.337	0.482	29.011
35	contig12446_233_23	AT4G17050	UGLYAH_(UREIDOGLYCINE_AMINOHYDROLASE);_transcription_factor	1	88.24	51	2e-24	2e-24	107	0.406	0.529	0.406	0.406	11.035
36	contig21062_118_46	---	---	---	---	---	---	---	---	0.397	0.397	0.397	0.397	13.733
37	contig21158_1645_202	AT4G38810	calcium-binding_EF_hand_family_protein	2	69.77 | 28.83	344 | 111	1e-131	1.00E-131 | 3.00E-09	467 | 60.5	0.979	0.667	0.307	0.664	7.132
38	contig22543_633_91	AT1G28480	GRX480;_electron_carrier/_protein_disulfide_oxidoreductase	1	69	100	7e-28	7e-28	120	0.67	0.162	1.312	0.501	7.946
39	contig24815_784_87	AT5G13180	ANAC083_(ARABIDOPSIS_NAC_DOMAIN_CONTAINING_PROTEIN_83);_transcription_factor	1	36.67	180	6e-30	6e-30	127	2.752	0.343	2.119	1.348	11.445
40	contig25097_456_152	---	---	---	---	---	---	---	---	1.334	0.345	1.441	0.739	7.494
41	contig03091_1664_200	AT3G15210	ERF4_(ETHYLENE_RESPONSIVE_ELEMENT_BINDING_FACTOR_4);_DNA_binding_/_protein_binding_/_transcription_factor/_transcription_repressor	1	84.81	79	8e-21	8e-21	99	2.813	1.379	4.333	1.161	13.683
42	contig23837_1745_217	AT5G18670	BMY3;_beta-amylase/_catalytic/_cation_binding	1	63.62	459	9e-164	9e-164	573	1.76	0.988	5.186	1.372	6.773
43	contig14429_493_29	AT4G28290	unknown_protein	1	95.24	21	1e-05	1e-05	46.2	1	1	4.335	1	29.334
44	contig20914_1388_485	AT2G22500	UCP5_(UNCOUPLING_PROTEIN_5);_binding	1	78.23	317	2e-117	2e-117	419	1.05	1.192	2.277	1.071	3.509
45	contig05007_1097_73	AT3G16350	myb_family_transcription_factor	1	52.68	336	5e-77	5e-77	285	1.252	0.523	13.315	1.286	6.104
46	contig11752_830_44	AT2G17220	protein_kinase,_putative	1	71.14	246	9e-101	9e-101	363	1.698	1	18.372	1	9.593
47	contig25783_642_93	AT3G20600	NDR1_(non_race-specific_disease_resistance_1);_signal_transducer	1	42.96	142	5e-23	5e-23	104	1.47	0.626	10.711	0.725	6.765
48	contig20801_1520_192	AT5G12010	unknown_protein	1	70.99	355	2e-154	2e-154	542	1.906	0.305	10.766	1.707	8.783
49	contig00068_1435_254	AT5G28237	tryptophan_synthase,_beta_subunit,_putative	1	66.42	411	7e-143	7e-143	504	12.832	27.332	13.14	14.323	9.106
50	contig25538_635_673	AT5G56030	HSP81-2_(HEAT_SHOCK_PROTEIN_81-2);_ATP_binding	1	93.28	134	3e-58	3e-58	221	2.172	2.522	2.135	2.079	1.556
51	contig21904_653_458	AT5G62350	invertase/pectin_methylesterase_inhibitor_family_protein_/_DC_1.2_homolog_(FL5-2I22)	1	57.67	163	2e-50	2e-50	195	3.128	3.303	2.87	2.091	2.591
52	contig23628_1126_329	AT4G36810	GGPS1_(GERANYLGERANYL_PYROPHOSPHATE_SYNTHASE_1);_farnesyltranstransferase	1	32.85	137	3e-06	3e-06	49.7	39.188	23.637	18.43	12.832	10.448
53	contig02839_1994_231	AT2G43020	ATPAO2_(Polyamine_oxidase_2);_amine_oxidase/_electron_carrier/_oxidoreductase	1	78.57	490	0	0	774	10.267	10.927	7.884	6.92	1.404
54	contig24064_390_184	AT4G37980	ELI3-1_(ELICITOR-ACTIVATED_GENE_3-1);_binding_/_catalytic/_oxidoreductase/_zinc_ion_binding	1	65.38	130	4e-37	4e-37	149	2.246	2.928	1.962	1.832	1.191
55	contig00501_1735_276	AT5G15490	UDP-glucose_6-dehydrogenase,_putative	2	90.04 | 90.12	281 | 172	0	0 | 0	530 | 307	19.102	8.761	18.561	12.102	3.699
56	contig22118_610_220	AT5G17540	transferase_family_protein	1	43.35	173	7e-27	7e-27	117	7.337	6.918	8.639	4.602	2.276
57	contig21282_1704_260	AT2G19070	SHT_(SPERMIDINE_HYDROXYCINNAMOYL_TRANSFERASE)	1	35.7	423	2e-73	2e-73	273	18.43	13.277	46.177	16.505	7.34
58	contig22079_1607_235	AT5G63450	CYP94B1;_electron_carrier/_heme_binding_/_iron_ion_binding_/_monooxygenase/_oxygen_binding	1	48.4	469	5e-118	5e-118	421	16.412	5.201	29.435	19.591	3.603
59	contig25117_676_308	AT1G17860	trypsin_and_protease_inhibitor_family_protein_/_Kunitz_family_protein	1	53.55	183	9e-45	9e-45	176	4.548	2.629	6.264	6.305	1.862
60	contig20817_1731_246	AT1G22410	2-dehydro-3-deoxyphosphoheptonate_aldolase,_putative_/_3-deoxy-D-arabino-heptulosonate_7-phosphate_synthase,_putative_/_DAHP_synthetase,_putative	1	88.77	454	0	0	833	3.805	1.874	3.033	2.681	1.172
61	contig01741_1564_311	AT1G33110	MATE_efflux_family_protein	1	65.86	454	2e-162	2e-162	569	8.335	4.851	2.227	5.629	1.862
62	contig25503_265_2424	AT2G36830	GAMMA-TIP_(GAMMA_TONOPLAST_INTRINSIC_PROTEIN);_water_channel	1	74.16	89	7e-26	7e-26	112	3.437	2.592	1.522	3.024	1.202
63	contig00455_1316_220	AT5G06860	PGIP1_(POLYGALACTURONASE_INHIBITING_PROTEIN_1);_protein_binding	1	61.22	312	7e-89	7e-89	324	18.774	15.207	5.179	16.109	11.185
64	contig21057_439_397	AT1G14320	SAC52_(SUPPRESSOR_OF_ACAULIS_52);_structural_constituent_of_ribosome	1	93.15	146	4e-77	4e-77	283	18.329	18.093	8.095	27.798	17.725
65	contig22910_292_302	AT3G05550	hypoxia-responsive_family_protein	1	80.25	81	4e-23	4e-23	102	17.581	11.818	6.07	25.855	10.205
66	contig23176_972_259	AT5G06570	hydrolase	1	36.12	299	6e-43	6e-43	171	27.733	5.848	7.304	18.43	17.804
67	contig20936_1920_255	AT4G01870	tolB_protein-related	1	60.17	600	0	0	729	20.671	12.278	2.418	21.147	19.591
68	contig23339_735_989	AT5G49480	ATCP1_(Ca2+-binding_protein_1);_calcium_ion_binding	1	56.52	161	8e-45	8e-45	177	2.992	3.382	1.384	3.019	3.411
69	contig25675_1600_464	AT5G13490	AAC2_(ADP/ATP_carrier_2);_ATP:ADP_antiporter/_binding	1	81.23	389	2e-162	2e-162	569	2.42	1.831	1.26	2.877	2.28
70	contig21115_1574_183	AT1G64660	ATMGL_(ARABIDOPSIS_THALIANA_METHIONINE_GAMMA-LYASE);_catalytic/_methionine_gamma-lyase	1	78.21	390	7e-173	7e-173	603	17.804	1.793	4.356	15.071	11.818
71	contig00762_1363_173	AT4G27410	RD26_(RESPONSIVE_TO_DESICCATION_26);_transcription_activator/_transcription_factor	1	58.79	330	4e-95	4e-95	345	3.262	3.274	4.091	2.944	7.436
72	contig02570_1002_303	AT5G41590	unknown_protein	1	46.63	193	8e-41	8e-41	164	4.232	3.679	3.409	3.189	6.439
73	contig00820_1516_159	AT5G01210	transferase_family_protein	1	66.02	412	1e-151	1e-151	533	10.928	4.171	10.156	4.186	10.182
74	contig02974_2138_353	AT1G17420	LOX3;_electron_carrier/_iron_ion_binding_/_lipoxygenase/_metal_ion_binding_/_oxidoreductase,_acting_on_single_donors_with_incorporation_of_molecular_oxygen,_incorporation_of_two_atoms_of_oxygen	1	74.47	568	0	0	885	17.87	6.118	26.338	11.944	20.413
75	contig21817_369_641	AT1G14320	SAC52_(SUPPRESSOR_OF_ACAULIS_52);_structural_constituent_of_ribosome	1	70.21	47	5e-15	5e-15	76.3	46.177	13.277	39.772	34.912	54.296
76	contig23421_1402_340	AT1G01720	ATAF1;_transcription_activator/_transcription_factor	1	69.54	302	4e-108	4e-108	388	6.092	3.897	6.724	5.718	8.429
77	contig21361_1288_130	AT2G06050	OPR3_(OPDA-REDUCTASE_3);_12-oxophytodienoate_reductase	1	74.07	378	6e-167	6e-167	583	10.606	4.335	11.754	9.636	7.361
78	contig01237_2437_293	AT3G19830	NTMC2T5.2	1	64.48	701	0	0	770	4.958	1.94	3.427	3.309	7.426
79	contig21768_807_145	AT1G14870	BEST_Arabidopsis_thaliana_protein_match_is:_unknown_protein_(TAIR:AT5G35525.1)	1	67.38	141	2e-55	2e-55	212	3.054	1.834	4.542	2.102	3.7
80	contig24212_635_685	AT3G05500	rubber_elongation_factor_(REF)_family_protein	1	53.88	206	5e-53	5e-53	204	2.045	1.722	3.041	1.609	2.755
81	contig21900_1751_611	AT3G48990	AMP-dependent_synthetase_and_ligase_family_protein	1	75.15	507	0	0	663	2.482	1.513	3.877	1.802	2.482
82	contig22697_1271_143	AT2G40000	HSPRO2_(ARABIDOPSIS_ORTHOLOG_OF_SUGAR_BEET_HS1_PRO-1_2)	1	53.06	392	2e-117	2e-117	419	4.012	2.803	7.793	2.654	11.318
83	contig00784_1574_427	AT5G42650	AOS_(ALLENE_OXIDE_SYNTHASE);_allene_oxide_synthase/_hydro-lyase/_oxygen_binding	1	66.67	486	0	0	647	3.702	1.316	7.198	4.055	5.761
84	contig01964_917_209	AT1G08500	plastocyanin-like_domain-containing_protein	1	43.75	128	2e-21	2e-21	100	11.414	1.529	11.414	8.85	17.131
85	contig22712_1465_148	AT2G27500	glycosyl_hydrolase_family_17_protein	1	67.46	338	2e-139	2e-139	493	22.062	1.302	20.571	5.79	10.016
86	contig25440_615_463	AT2G27860	AXS1_(UDP-D-apiose/UDP-D-xylose_synthase_1);_NAD_or_NADH_binding_/_UDP-glucuronate_decarboxylase	1	87.5	112	4e-54	4e-54	207	3.127	0.914	3.134	2.25	2.712
87	contig02948_1378_124	AT4G15560	CLA1_(CLOROPLASTOS_ALTERADOS_1);_1-deoxy-D-xylulose-5-phosphate_synthase	1	76.73	361	7e-164	7e-164	573	18.093	2.618	11.682	3.625	9.271
88	contig20800_1463_734	AT1G24100	UGT74B1_(UDP-glucosyl_transferase_74B1);_UDP-glycosyltransferase/_thiohydroximate_beta-D-glucosyltransferase/_transferase,_transferring_glycosyl_groups	1	51.24	443	6e-129	6e-129	457	6.965	1.872	4.11	3.159	3.359
89	contig03189_854_161	AT3G54420	ATEP3;_chitinase	1	77.62	210	2e-95	2e-95	345	6.956	1.439	12.664	6.333	2.819
90	contig22637_1411_764	AT3G25780	AOC3_(ALLENE_OXIDE_CYCLASE_3);_allene-oxide_cyclase	1	69.27	179	1e-65	1e-65	247	11.398	3.73	27.603	7.184	6.848
91	contig25680_1797_296	AT2G27690	CYP94C1;_fatty_acid_(omega-1)-hydroxylase/_oxygen_binding	1	62.53	467	6e-166	6e-166	581	24.261	3.171	30.452	14.495	8.352
92	contig03392_588_126	AT1G52720	unknown_protein	1	46.3	108	2e-17	2e-17	85.9	2.128	1.353	15.014	4.936	9.577
93	contig20945_784_415	AT1G18210	calcium-binding_protein,_putative	1	54.19	155	9e-44	9e-44	173	1.366	1.095	2.699	2.954	2.755
94	contig00758_1575_287	AT5G42650	AOS_(ALLENE_OXIDE_SYNTHASE);_allene_oxide_synthase/_hydro-lyase/_oxygen_binding	1	50	460	6e-130	6e-130	461	2.687	3.598	1.104	1.581	2.025
95	contig20970_781_98	AT4G25200	ATHSP23.6-MITO_(MITOCHONDRION-LOCALIZED_SMALL_HEAT_SHOCK_PROTEIN_23.6)	1	62.98	181	3e-47	3e-47	185	2.518	27.798	1	2.97	5.747
96	contig22299_316_104	AT2G29500	17.6_kDa_class_I_small_heat_shock_protein_(HSP17.6B-CI)	1	82.02	89	4e-34	4e-34	139	3.603	19.713	1	1.362	7.562
97	contig23815_1072_1402	AT5G01410	RSR4_(REDUCED_SUGAR_RESPONSE_4);_protein_heterodimerization/_protein_homodimerization	1	92.81	306	6e-144	6e-144	507	1.387	2.271	1.491	1.208	1.738
98	contig01817_1241_152	AT4G37260	MYB73_(MYB_DOMAIN_PROTEIN_73);_DNA_binding_/_transcription_factor	1	48.87	311	8e-65	8e-65	244	3.08	3.423	1.083	2.217	12.118
99	contig21824_1441_389	AT4G29840	MTO2_(METHIONINE_OVER-ACCUMULATOR_2);_threonine_synthase	1	85.13	464	0	0	797	3.951	3.691	1.095	2.29	4.256
100	F4UYWRA02G1JUB_175	---	---	---	---	---	---	---	---	6.909	9.241	0.72	3.122	18.621
101	contig02272_1589_349	AT5G56030	HSP81-2_(HEAT_SHOCK_PROTEIN_81-2);_ATP_binding	3	92.43 | 88.68 | 96	317 | 106 | 100	0	0 | 0 | 0	508 | 192 | 189	3.125	3.446	0.451	1.415	6.01
102	contig25432_683_1261	AT4G01150	unknown_protein	1	84.68	111	1e-48	1e-48	189	1.993	1.656	0.67	2.235	2.39
103	contig21346_1154_336	AT3G12500	ATHCHIB_(ARABIDOPSIS_THALIANA_BASIC_CHITINASE);_chitinase	1	71.06	311	2e-125	2e-125	446	0.914	1.634	0.944	1.297	2.004
104	contig25444_507_1616	AT4G02380	SAG21_(SENESCENCE-ASSOCIATED_GENE_21)	1	45.45	66	6e-09	6e-09	57	1.178	1.551	0.762	2.227	1.485
105	contig25784_218_263	---	---	---	---	---	---	---	---	1.393	1.853	1.347	6.677	5.111
106	contig00160_130_18	AT4G31940	CYP82C4;_electron_carrier/_heme_binding_/_iron_ion_binding_/_monooxygenase/_oxygen_binding	1	52.63	38	2e-06	2e-06	47.4	1	1	10.448	1	1
107	contig06381_393_32	AT5G44790	RAN1_(RESPONSIVE-TO-ANTAGONIST_1);_ATPase,_coupled_to_transmembrane_movement_of_ions,_phosphorylative_mechanism_/_copper_ion_transmembrane_transporter	1	86.92	130	4e-62	4e-62	233	1	1	15.028	1	1
108	contig11125_372_28	AT5G15450	CLPB3_(CASEIN_LYTIC_PROTEINASE_B3);_ATP_binding_/_ATPase/_nucleoside-triphosphatase/_nucleotide_binding_/_protein_binding	1	96.77	124	6e-64	6e-64	238	1	1	15.071	1	1
109	contig13586_953_28	AT4G16260	catalytic/_cation_binding_/_hydrolase,_hydrolyzing_O-glycosyl_compounds	1	52.69	279	1e-76	1e-76	283	1	1	17.804	1	1
110	contig14534_270_37	AT2G39750	dehydration-responsive_family_protein	1	81.18	85	6e-41	6e-41	162	1	1	25.855	1	1
111	contig18567_214_55	---	---	---	---	---	---	---	---	1	1	54.296	1	1
112	contig18710_236_22	AT1G19100	ATP-binding_region,_ATPase-like_domain-containing_protein-related	1	59.42	69	2e-14	2e-14	74.3	1	1	13.277	1	1
113	contig18940_234_21	---	---	---	---	---	---	---	---	1	1	12.832	1	1
114	contig24764_587_58	AT2G14580	ATPRB1	1	65.71	140	2e-51	2e-51	198	1	1	51.552	1	1.27
115	contig10723_206_32	---	---	---	---	---	---	---	---	1.27	1	18.329	1	1
116	contig05869_220_35	AT3G52155	LOCATED_IN:_chloroplast;_EXPRESSED_IN:_22_plant_structures;_EXPRESSED_DURING:_13_growth_stages;_CONTAINS_InterPro_DOMAIN/s:_Phosphoglycerate_mutase_(InterPro:IPR013078)	1	68.42	57	4e-18	4e-18	86.3	1	1.388	14.775	1	1
117	contig07256_369_52	AT3G26070	plastid-lipid_associated_protein_PAP_/_fibrillin_family_protein	1	83.78	37	3e-13	3e-13	70.1	1.388	1.388	34.58	1	1
118	contig09065_510_33	AT2G38750	ANNAT4_(ANNEXIN_ARABIDOPSIS_4);_calcium_ion_binding_/_calcium-dependent_phospholipid_binding	1	61.18	170	2e-57	2e-57	218	1.237	1.27	12.041	1	1
119	contig08315_1011_76	AT5G64410	OPT4_(OLIGOPEPTIDE_TRANSPORTER_4);_oligopeptide_transporter	2	87.12 | 80	233 | 75	1e-153	1.00E-153 | 1.00E-153	421 | 140	1	1.431	52.082	1.793	1
120	contig21944_417_28	AT2G16940	RNA_recognition_motif_(RRM)-containing_protein	1	68.75	48	1e-14	1e-14	75.1	1	1	10.549	1.27	1
121	contig01536_945_121	AT1G13580	LAG13_(LAG1_LONGEVITY_ASSURANCE_HOMOLOG_3)	1	84	175	2e-85	2e-85	312	0.699	0.699	102.613	0.91	1.689
122	contig04023_621_38	AT4G30820	cyclin-dependent_kinase-activating_kinase_assembly_factor-related_/_CDK-activating_kinase_assembly_factor-related	1	53.41	176	8e-36	8e-36	146	1	2.138	17.667	1	1
123	contig21973_525_51	AT3G04720	PR4_(PATHOGENESIS-RELATED_4);_chitin_binding	1	76.23	122	2e-54	2e-54	208	1	2.518	35.407	1	1
124	contig14896_472_30	---	---	---	---	---	---	---	---	1	1.698	15.171	1	1
125	contig21010_443_406	AT5G17165	unknown_protein	1	51.19	84	2e-18	2e-18	88.2	0.543	2.444	38.936	0.861	0.915
126	contig03974_776_90	AT2G21280	SULA;_binding_/_catalytic/_coenzyme_binding	1	82.47	194	3e-92	3e-92	334	1.387	1.666	5.323	0.786	0.701
127	contig22271_1242_1131	AT3G51860	CAX3_(CATION_EXCHANGER_3);_calcium:cation_antiporter/_calcium:hydrogen_antiporter/_cation:cation_antiporter	1	72.52	404	2e-129	2e-129	459	1.276	1.024	2.998	0.968	0.816
128	contig00623_876_129	AT3G08720	S6K2_(ARABIDOPSIS_THALIANA_SERINE/THREONINE_PROTEIN_KINASE_2);_kinase/_protein_kinase	1	75.74	235	4e-103	4e-103	371	1.914	3.192	105.742	1.845	1
129	contig20388_743_220	AT4G24990	ATGP4	1	63.96	111	8e-39	8e-39	157	1.384	2.021	19.579	1.585	0.935
130	contig20937_1301_155	AT1G80950	phospholipid/glycerol_acyltransferase_family_protein	1	64.54	361	1e-129	1e-129	459	1.228	4.149	34.982	1.439	1.171
131	contig04393_939_576	AT5G63260	zinc_finger_(CCCH-type)_family_protein	4	57.69 | 40.96 | 36.36 | 50	156 | 83 | 77 | 30	9e-52	9.00E-52 | 1.00E-13 | 1.00E-12 | 0.008	200 | 74.3 | 70.9 | 38.1	2.554	3.703	987.792	1.389	2.618
132	contig21525_266_208	---	---	---	---	---	---	---	---	1.594	2.276	8.507	1.039	1.25
133	contig23053_402_42	AT4G24740	AFC2_(ARABIDOPSIS_FUS3-COMPLEMENTING_GENE_2);_kinase/_protein_kinase	1	76.87	134	5e-58	5e-58	219	1.819	3.013	10.606	1.388	1.237
134	contig03213_1160_70	AT2G39650	unknown_protein	1	58.21	268	5e-83	5e-83	305	2.396	3.603	17.581	2.554	1
135	contig04968_531_64	AT5G21930	PAA2_(P-TYPE_ATPASE_OF_ARABIDOPSIS_2);_ATPase,_coupled_to_transmembrane_movement_of_ions,_phosphorylative_mechanism_/_copper_ion_transmembrane_transporter	1	80.53	113	3e-45	3e-45	177	1.965	3.625	18.329	2.396	1
136	contig01835_1006_122	AT3G52560	UEV1D-4_(UBIQUITIN_E2_VARIANT_1D-4);_protein_binding_/_ubiquitin-protein_ligase	1	92.47	146	2e-74	2e-74	276	1.676	1	3.434	0.811	1.234
137	contig02193_2083_328	AT4G13510	AMT1;1_(AMMONIUM_TRANSPORTER_1;1);_ammonium_transmembrane_transporter	1	80.16	494	0	0	707	0.815	1.243	12.699	0.857	0.345
138	contig21007_1332_398	AT2G30950	VAR2_(VARIEGATED_2);_ATP-dependent_peptidase/_ATPase/_metallopeptidase/_zinc_ion_binding	1	87.74	318	3e-151	3e-151	531	0.999	1.698	10.91	1.116	0.48
139	contig25778_763_3844	AT3G14420	(S)-2-hydroxy-acid_oxidase,_peroxisomal,_putative_/_glycolate_oxidase,_putative_/_short_chain_alpha-hydroxy_acid_oxidase,_putative	1	87.58	153	1e-71	1e-71	266	1.077	1.291	4.042	1.044	0.426
140	contig25146_876_456	AT1G26910	60S_ribosomal_protein_L10_(RPL10B)	1	87.61	218	1e-112	1e-112	402	0.899	1.511	3.199	1.295	0.582
141	contig20235_821_270	AT3G48140	senescence-associated_protein,_putative	1	71.26	87	3e-32	3e-32	135	0.919	0.883	2.871	1.089	0.719
142	contig04523_1004_47	AT2G38110	GPAT6_(GLYCEROL-3-PHOSPHATE_ACYLTRANSFERASE_6);_1-acylglycerol-3-phosphate_O-acyltransferase/_acyltransferase	2	75.48 | 66.67	208 | 135	4e-140	4.00E-140 | 4.00E-140	324 | 192	0.728	2.098	8.611	0.535	0.535
143	contig23602_399_2323	AT5G59320	LTP3_(LIPID_TRANSFER_PROTEIN_3);_lipid_binding	1	66.29	89	2e-30	2e-30	127	0.83	1.352	3.41	0.595	0.934
144	contig06198_1028_46	AT3G19330	polyadenylate-binding_protein-related_/_PABP-related	1	40.25	323	1e-51	1e-51	200	1	1.178	9.282	0.468	0.468
145	contig23981_776_392	AT2G41430	ERD15_(EARLY_RESPONSIVE_TO_DEHYDRATION_15);_protein_binding	1	71.6	81	8e-27	8e-27	117	1.151	0.381	6.171	1.057	1.112
146	contig24039_2488_163	AT2G02870	kelch_repeat-containing_F-box_family_protein	1	54.93	517	4e-151	4e-151	532	1.708	0.688	4.263	1.06	0.803
147	contig01074_544_220	AT4G15910	ATDI21_(ARABIDOPSIS_THALIANA_DROUGHT-INDUCED_21)	1	39.6	101	3e-07	3e-07	51.6	0.526	1.435	3.054	1.149	0.714
148	contig00198_1894_114	AT2G26310	chalcone_isomerase	1	48.74	398	2e-86	2e-86	317	7.695	1.443	16.125	4.308	0.734
149	contig20988_1929_253	AT4G31780	MGD1_(MONOGALACTOSYL_DIACYLGLYCEROL_SYNTHASE_1);_1,2-diacylglycerol_3-beta-galactosyltransferase/_UDP-galactosyltransferase/_UDP-glycosyltransferase/_transferase,_transferring_glycosyl_groups	1	73.56	503	0	0	717	21.726	1	32.214	20.571	1
150	contig00842_1587_97	AT5G26340	MSS1;_carbohydrate_transmembrane_transporter/_hexose:hydrogen_symporter/_high-affinity_hydrogen:glucose_symporter/_sugar:hydrogen_symporter	1	83.7	497	0	0	782	4.311	0.97	14.774	2.888	1.674
151	contig24848_1302_256	AT4G20840	FAD-binding_domain-containing_protein	1	67.88	386	2e-139	2e-139	492	2.11	0.725	5.906	2.242	1.26
152	contig21580_322_160	AT2G46820	PSI-P_(PHOTOSYSTEM_I_P_SUBUNIT);_DNA_binding	1	55.34	103	1e-16	1e-16	81.6	1.388	2.396	14.323	1.302	3.603
153	contig25262_241_79	---	---	---	---	---	---	---	---	2.435	1.954	34.581	2.993	6.542
154	contig22467_2829_1657	AT4G34710	ADC2_(ARGININE_DECARBOXYLASE_2);_arginine_decarboxylase	1	69.59	684	0	0	889	2.884	1.839	8.161	2.104	2.056
155	contig24955_1109_154	AT1G19180	JAZ1_(JASMONATE-ZIM-DOMAIN_PROTEIN_1);_protein_binding	1	41.53	248	1e-37	1e-37	154	10.027	4.906	50.701	3.254	3.503
156	contig22497_667_946	---	---	---	---	---	---	---	---	1.371	1.328	2.282	1.18	1.176
157	contig21274_1216_69	---	---	---	---	---	---	---	---	1	1	12.242	5.201	1
158	contig24107_490_235	AT4G02380	SAG21_(SENESCENCE-ASSOCIATED_GENE_21)	1	44.79	96	3e-15	3e-15	77.8	0.951	0.735	3.784	1.518	1.475
159	contig00927_1909_542	AT5G05580	FAD8_(FATTY_ACID_DESATURASE_8);_omega-3_fatty_acid_desaturase	1	70.6	449	0	0	634	2.71	1.265	4.239	1.386	0.731
160	contig03043_885_83	AT1G01180	unknown_protein	1	71.97	239	2e-100	2e-100	362	4.157	1.353	13.807	1.014	0.55
161	contig21342_993_157	AT2G26690	nitrate_transporter_(NTP2)	1	80.8	224	1e-85	1e-85	313	2.998	1.013	3.324	0.894	0.515
162	contig24688_2075_326	AT3G47960	proton-dependent_oligopeptide_transport_(POT)_family_protein	1	57.72	570	0	0	660	2.904	0.755	3.641	2.544	0.413
163	F4D0RY403HHARQ_224	AT3G54820	PIP2;5_(PLASMA_MEMBRANE_INTRINSIC_PROTEIN_2;5);_water_channel	1	86.89	61	6e-28	6e-28	119	2.132	1.204	3.986	1.832	0.448
164	contig00944_1528_244	AT4G16820	lipase_class_3_family_protein	1	59.83	483	5e-153	5e-153	538	2.702	3.732	6.035	2.641	0.438
165	contig22528_704_269	AT4G28290	unknown_protein	1	100	21	1e-05	1e-05	46.6	2.27	2.726	5.495	1.585	0.448
166	contig25740_156_402	AT3G61430	PIP1A_(PLASMA_MEMBRANE_INTRINSIC_PROTEIN_1A);_water_channel	1	84.62	52	3e-19	3e-19	90.1	1.693	1.975	3.418	1.49	0.641
167	contig01995_484_116	AT1G74950	TIFY10B	1	38.6	114	5e-10	5e-10	60.5	2.906	2.435	7.818	1.483	0.589
168	contig02566_1285_192	AT1G51760	IAR3_(IAA-ALANINE_RESISTANT_3);_IAA-Ala_conjugate_hydrolase/_metallopeptidase	1	72.7	337	4e-148	4e-148	521	8.55	5.916	22.646	4.515	0.558
169	contig20841_1023_325	AT2G26560	PLA2A_(PHOSPHOLIPASE_A_2A);_lipase/_nutrient_reservoir	1	64.86	313	1e-101	1e-101	366	3.64	2.55	5.027	2.069	0.743
170	contig24161_1630_1392	AT3G12580	HSP70_(heat_shock_protein_70);_ATP_binding	1	95.36	539	0	0	969	2.055	1.636	2.816	1.536	0.949
171	contig02853_947_158	AT2G35980	YLS9_(YELLOW-LEAF-SPECIFIC_GENE_9)	1	52.02	223	5e-47	5e-47	184	1.918	2.558	4.691	3.261	0.705
172	contig20895_1415_111	AT5G61790	calnexin_1_(CNX1)	3	78.24 | 72.57 | 72.73	216 | 175 | 44	3e-168	3.00E-168 | 3.00E-168 | 3.00E-168	297 | 267 | 68.6	3.603	12.242	16.276	3.625	1
173	contig24442_844_1086	AT4G30550	glutamine_amidotransferase_class-I_domain-containing_protein	1	49.05	210	4e-53	4e-53	204	1.437	1.793	2.125	1.364	0.906
174	contig20328_1583_740	AT1G47128	RD21_(responsive_to_dehydration_21);_cysteine-type_endopeptidase/_cysteine-type_peptidase	1	70.44	433	1e-178	1e-178	622	1.103	1.937	2.749	1.172	0.384
175	contig25695_808_701	AT1G13440	GAPC2_(GLYCERALDEHYDE-3-PHOSPHATE_DEHYDROGENASE_C2);_NAD_or_NADH_binding_/_binding_/_catalytic/_glyceraldehyde-3-phosphate_dehydrogenase_(phosphorylating)/_glyceraldehyde-3-phosphate_dehydrogenase	1	91.42	268	4e-122	4e-122	434	1.425	2.181	2.36	1.214	0.546
176	contig25718_882_184	AT5G17540	transferase_family_protein	2	58.33 | 40.91	216 | 66	4e-78	4.00E-78 | 4.00E-78	254 | 55.8	3.513	3.477	6.305	1	0.32
177	contig20473_1569_221	AT2G41880	GK-1_(GUANYLATE_KINASE_1);_guanylate_kinase	1	63.4	388	2e-129	2e-129	459	3.511	1.748	3.212	1.431	0.397
178	contig24152_1012_711	AT4G01850	SAM-2_(S-ADENOSYLMETHIONINE_SYNTHETASE_2);_methionine_adenosyltransferase	1	93.54	325	6e-172	6e-172	600	2.551	1.77	1.648	1.667	0.379
179	contig25297_477_1038	AT1G02500	SAM1_(S-ADENOSYLMETHIONINE_SYNTHETASE_1);_methionine_adenosyltransferase	1	94.34	159	1e-75	1e-75	278	1.917	1.696	1.865	1.405	0.408
180	contig01670_3192_2174	ATMG00030	hypothetical_protein	2	88.89 | 100	45 | 22	8e-27	8.00E-27 | 8.00E-27	88.2 | 52.8	2.06	4.609	1.488	3.806	0.703
181	contig22318_1325_382	AT2G31560	unknown_protein	1	65.99	147	1e-44	1e-44	177	2.07	3.424	1.578	2.674	0.376
182	contig24894_1158_3054	AT2G30550	lipase_class_3_family_protein	1	63.27	294	8e-104	8e-104	374	1.744	3.638	1.351	1.744	0.576
183	contig22571_1218_330	AT2G15490	UGT73B4_(UDP-GLYCOSYLTRANSFERASE_73B4);_UDP-glucosyltransferase/_UDP-glycosyltransferase/_quercetin_3-O-glucosyltransferase/_quercetin_7-O-glucosyltransferase/_transferase,_transferring_glycosyl_groups	1	43.82	429	1e-91	1e-91	333	5.113	7.097	4.975	5.327	0.385
184	contig25742_1653_925	AT4G13940	MEE58_(MATERNAL_EFFECT_EMBRYO_ARREST_58);_adenosylhomocysteinase/_copper_ion_binding	1	93.25	474	0	0	844	1.828	2.13	1.579	1.911	0.644
185	contig25475_202_3171	AT2G34430	LHB1B1;_chlorophyll_binding	1	98.11	53	9e-26	9e-26	111	2.291	2.291	1.879	1.719	0.567
186	contig24857_518_960	AT1G55670	PSAG_(PHOTOSYSTEM_I_SUBUNIT_G)	1	72.06	136	3e-48	3e-48	187	2.145	2.402	1.415	1.81	0.638
187	contig22109_674_400	AT4G37980	ELI3-1_(ELICITOR-ACTIVATED_GENE_3-1);_binding_/_catalytic/_oxidoreductase/_zinc_ion_binding	1	71.25	160	4e-62	4e-62	234	2.232	3.115	1.832	1.324	0.754
188	contig23179_506_1098	AT3G09640	APX2_(ASCORBATE_PEROXIDASE_2);_L-ascorbate_peroxidase	2	76 | 66	125 | 50	4e-45	4.00E-45 | 2.00E-11	177 | 65.1	2.222	3.779	3	1.644	0.666
189	F4UYWRA02IYYU2_204	---	---	---	---	---	---	---	---	2.884	5.888	1.881	2.208	0.864
190	contig22583_1027_607	AT5G42270	VAR1_(VARIEGATED_1);_ATP-dependent_peptidase/_ATPase/_metallopeptidase	1	79.17	264	1e-93	1e-93	340	1.483	2.766	1.617	0.906	0.657
191	contig24070_335_2564	AT5G01530	chlorophyll_A-B_binding_protein_CP29_(LHCB4)	1	89.19	111	1e-56	1e-56	214	1.537	2.537	1.166	1.166	0.376
192	contig02486_972_158	AT2G02990	RNS1_(RIBONUCLEASE_1);_endoribonuclease/_ribonuclease	1	70.73	205	5e-94	5e-94	341	6.75	1	3.625	19.382	1
193	F4UYWRA02IDY29_109	AT2G39730	RCA_(RUBISCO_ACTIVASE);_ADP_binding_/_ATP_binding_/_enzyme_regulator/_ribulose-1,5-bisphosphate_carboxylase/oxygenase_activator	1	80	30	3e-09	3e-09	56.6	1.443	1.422	1.367	2.558	0.599
194	contig00033_1701_199	AT4G19170	NCED4_(NINE-CIS-EPOXYCAROTENOID_DIOXYGENASE_4)	1	73.64	478	0	0	705	0.09	0.739	0.273	0.232	0.761
195	contig00049_817_171	AT4G27670	HSP21_(HEAT_SHOCK_PROTEIN_21)	1	44.83	116	5e-24	5e-24	108	0.108	0.755	0.503	0.232	0.666
196	contig24629_1969_514	AT2G30720	thioesterase_family_protein	1	66.92	402	1e-136	1e-136	483	0.263	0.581	0.681	0.333	0.597
197	contig11221_560_19	AT1G51680	4CL1_(4-COUMARATE:COA_LIGASE_1);_4-coumarate-CoA_ligase	2	75.42 | 84.13	118 | 63	5e-64	5.00E-64 | 5.00E-64	144 | 117	0.421	0.826	0.463	0.323	0.588
198	contig24419_1717_1138	AT2G15020	unknown_protein	1	50.28	537	7e-132	7e-132	468	0.262	0.918	0.506	0.269	0.432
199	contig00328_468_212	---	---	---	---	---	---	---	---	0.136	0.553	0.189	0.748	0.337
200	contig22689_555_131	AT4G28240	wound-responsive_protein-related	1	44.79	96	1e-12	1e-12	69.7	0.061	0.893	0.354	0.554	0.459
201	contig00228_583_155	AT1G26355	SP1L1_(SPIRAL1-LIKE1)	1	52.7	74	2e-10	2e-10	62	0.151	0.453	0.099	0.349	0.38
202	contig24287_204_117	---	---	---	---	---	---	---	---	0.094	0.292	0.051	0.188	0.407
203	contig24080_878_292	AT5G41700	UBC8_(UBIQUITIN_CONJUGATING_ENZYME_8);_protein_binding_/_ubiquitin-protein_ligase	1	97.97	148	4e-84	4e-84	308	0.215	0.546	0.216	0.375	0.448
204	contig02419_641_73	AT1G28330	DYL1_(DORMANCY-ASSOCIATED_PROTEIN-LIKE_1)	1	50.91	110	9e-23	9e-23	103	0.06	0.214	0.055	0.13	0.761
205	contig23475_298_360	---	---	---	---	---	---	---	---	0.313	0.441	0.392	0.448	0.828
206	contig00957_760_248	AT4G05320	UBQ10_(POLYUBIQUITIN_10);_protein_binding	5	100 | 100 | 100 | 100 | 100	119 | 118 | 118 | 118 | 76	2e-62	2.00E-62 | 1.00E-61 | 1.00E-61 | 1.00E-61 | 8.00E-37	235 | 233 | 233 | 233 | 150	0.297	0.744	0.238	0.45	1.081
207	contig00229_1846_230	AT5G64550	loricrin-related	1	65.88	507	0	0	668	0.361	0.45	0.17	0.3	0.273
208	contig09091_607_80	AT1G76410	ATL8;_protein_binding_/_zinc_ion_binding	1	63.16	114	2e-34	2e-34	142	0.071	0.187	0.027	0.067	0.027
209	contig20954_1126_219	AT5G54540	BEST_Arabidopsis_thaliana_protein_match_is:_unknown_protein_(TAIR:AT4G25170.1)	1	35.78	327	1e-34	1e-34	144	0.518	0.682	0.163	0.288	0.371
210	contig21177_811_99	AT4G33580	carbonic_anhydrase_family_protein_/_carbonate_dehydratase_family_protein	1	69.23	195	2e-70	2e-70	262	0.359	0.414	0.078	0.112	0.132
211	contig22219_2546_294	AT5G48300	ADG1_(ADP_GLUCOSE_PYROPHOSPHORYLASE_1);_glucose-1-phosphate_adenylyltransferase	1	94.12	459	0	0	875	0.378	0.667	0.162	0.372	0.361
212	contig00285_1237_62	AT1G55850	ATCSLE1;_cellulose_synthase/_transferase,_transferring_glycosyl_groups	1	51.66	362	2e-86	2e-86	316	0.125	0.125	0.04	0.098	0.199
213	contig21164_359_146	---	---	---	---	---	---	---	---	0.118	0.236	0.071	0.076	0.316
214	contig00721_431_37	AT1G18660	zinc_finger_(C3HC4-type_RING_finger)_family_protein	1	73.47	49	2e-16	2e-16	81.3	0.203	0.095	0.07	0.07	0.362
215	contig00840_473_181	---	---	---	---	---	---	---	---	0.405	0.271	0.311	0.274	0.406
216	contig23272_176_12	---	---	---	---	---	---	---	---	0.083	0.083	0.083	0.083	0.326
217	contig00555_1066_129	ATCG01050	Represents_a_plastid-encoded_subunit_of_a_NAD(P)H_dehydrogenase_complex._Its_mRNA_is_edited_at_four_positions._Translation_data_is_not_available_for_this_gene.	1	83.82	340	2e-164	2e-164	575	0.169	0.102	0.143	0.208	0.059
218	contig01381_677_42	AT4G30380	EXLB2_(EXPANSIN-LIKE_B2_PRECURSOR)	1	39.08	87	2e-10	2e-10	62.4	0.055	0.055	0.055	0.139	0.055
219	contig22874_360_21	AT5G64280	DiT2.2_(dicarboxylate_transporter_2.2);_oxoglutarate:malate_antiporter	1	80.77	26	1e-08	1e-08	55.1	0.085	0.085	0.085	0.152	0.085
220	contig01385_181_6	---	---	---	---	---	---	---	---	0.11	0.11	0.11	0.11	0.11
221	contig01535_219_7	---	---	---	---	---	---	---	---	0.109	0.109	0.109	0.109	0.109
222	contig03353_165_8	---	---	---	---	---	---	---	---	0.096	0.096	0.096	0.096	0.096
223	contig13215_237_13	---	---	---	---	---	---	---	---	0.057	0.057	0.057	0.057	0.057
224	contig20610_341_6	---	---	---	---	---	---	---	---	0.108	0.108	0.108	0.108	0.108
225	contig22554_206_8	---	---	---	---	---	---	---	---	0.085	0.085	0.085	0.085	0.085
226	contig02679_234_39	---	---	---	---	---	---	---	---	0.066	0.066	0.066	0.086	0.066
227	F0BW50V02F12SN_231	AT5G15950	adenosylmethionine_decarboxylase_family_protein	1	76.32	76	7e-31	7e-31	128	0.052	0.052	0.072	0.064	0.074
228	contig09073_576_15	AT5G65940	CHY1_(BETA-HYDROXYISOBUTYRYL-COA_HYDROLASE_1);_3-hydroxyisobutyryl-CoA_hydrolase	2	77.48 | 47.5	151 | 40	2e-74	2.00E-74 | 2.00E-74	250 | 47	0.118	0.137	0.095	0.095	0.095
229	contig21511_1313_63	AT1G10970	ZIP4_(ZINC_TRANSPORTER_4_PRECURSOR);_cation_transmembrane_transporter/_copper_ion_transmembrane_transporter	1	67.25	403	2e-129	2e-129	459	0.122	0.194	0.15	0.126	0.153
230	F0BW50V02HS7RO_236	AT5G60360	AALP_(Arabidopsis_aleurain-like_protease);_cysteine-type_peptidase	1	65.38	78	5e-24	5e-24	105	0.082	0.082	0.082	0.082	0.139
231	contig04135_852_30	AT5G62090	Best_Arabidopsis_thaliana_protein_match_is:_SLK1_(SEUSS-LIKE_1);_transcription_regulator_(TAIR:AT4G25520.1)	1	78.49	251	6e-114	6e-114	407	0.219	0.185	0.153	0.086	0.086
232	contig22518_977_39	AT5G59520	ZIP2;_copper_ion_transmembrane_transporter/_transferase,_transferring_glycosyl_groups_/_zinc_ion_transmembrane_transporter	2	58.02 | 63.64	81 | 88	4e-45	4.00E-45 | 4.00E-45	100 | 99.8	0.109	0.221	0.112	0.061	0.061
233	contig02124_1721_57	AT5G60570	kelch_repeat-containing_F-box_family_protein	1	71.74	368	4e-159	4e-159	558	0.173	0.06	0.101	0.187	0.15
234	contig23402_157_1920	---	---	---	---	---	---	---	---	0.292	0.137	0.11	0.365	0.292
235	contig19202_134_3	---	---	---	---	---	---	---	---	0.07	0.049	0.029	0.342	0.158
236	contig25050_182_139	---	---	---	---	---	---	---	---	0.073	0.04	0.04	0.444	0.241
237	contig24061_1121_105	AT4G37070	patatin,_putative	1	36.97	284	1e-38	1e-38	157	0.065	0.065	0.065	1	0.081
238	contig25388_106_2639	---	---	---	---	---	---	---	---	0.066	0.07	0.05	0.528	0.069
239	F4D0RY404J2TB1_129	---	---	---	---	---	---	---	---	0.068	0.173	0.068	0.512	0.121
240	contig07803_301_26	AT3G45140	LOX2_(LIPOXYGENASE_2);_lipoxygenase	1	64.29	70	7e-20	7e-20	92	0.323	0.323	0.463	0.775	0.597
241	contig04176_967_42	AT4G34460	AGB1_(GTP_BINDING_PROTEIN_BETA_1);_GTPase/_nucleotide_binding_/_protein_binding	2	80.95 | 24.4	252 | 168	1e-120	1.00E-120 | 0.054	429 | 35.4	0.267	0.606	0.51	0.567	0.368
242	contig25359_116_1148	---	---	---	---	---	---	---	---	0.229	0.348	0.421	0.501	0.311
243	contig25688_188_1098	AT5G37640	UBQ9;_protein_binding	4	100 | 95.24 | 86.36 | 75	21 | 21 | 22 | 20	8e-06	8.00E-06 | 2.00E-05 | 0.004 | 0.008	45.4 | 44.3 | 36.6 | 35.4	0.559	0.657	0.683	0.806	0.421
244	contig02049_1107_26	AT1G78660	gamma-glutamyl_hydrolase,_putative_/_gamma-Glu-X_carboxypeptidase,_putative_/_conjugase,_putative	1	57.88	292	4e-89	4e-89	325	0.061	0.061	0.515	0.061	0.061
245	contig21713_398_33	AT1G05150	calcium-binding_EF_hand_family_protein	1	68.25	63	4e-23	4e-23	103	0.075	0.075	0.89	0.075	0.075
246	contig02397_639_152	AT3G29240	unknown_protein	1	73.76	202	5e-64	5e-64	240	0.329	0.553	0.769	0.238	0.275
247	contig24381_1975_350	AT1G64720	CP5	2	67.86 | 47.73	308 | 44	3e-127	3.00E-127 | 1.00E-05	452 | 48.9	0.75	0.365	0.659	0.443	0.407
248	contig25424_120_174	---	---	---	---	---	---	---	---	0.163	0.622	0.42	0.163	0.051
249	contig25490_1382_1254	AT4G35160	O-methyltransferase_family_2_protein	1	35.61	351	1e-58	1e-58	224	0.641	0.703	0.755	0.508	0.256
250	contig00112_418_188	ATCG00510	Encodes_subunit_I_of_photosystem_I.	1	81.25	32	5e-09	5e-09	56.6	0.212	0.152	0.037	0.485	0.079
251	contig22972_897_288	AT2G30060	Ran-binding_protein_1b_(RanBP1b)	1	68.45	187	4e-64	4e-64	241	0.449	0.371	0.155	0.557	0.308
252	F0BW50V01A6TKM_191	---	---	---	---	---	---	---	---	0.606	0.507	0.221	0.898	0.324
253	contig12851_221_2	AT1G28960	ATNUDX15_(ARABIDOPSIS_THALIANA_NUDIX_HYDROLASE_HOMOLOG_15);_hydrolase	1	76.27	59	6e-20	6e-20	92.4	0.277	0.26	0.037	0.298	0.097
254	contig25339_304_335	AT5G54770	THI1;_protein_homodimerization	1	69.23	39	4e-08	4e-08	53.1	0.51	0.408	0.108	0.313	0.16
255	contig00237_2006_115	AT1G76490	HMG1_(HYDROXY_METHYLGLUTARYL_COA_REDUCTASE_1);_hydroxymethylglutaryl-CoA_reductase	1	72.49	527	0	0	708	0.387	0.537	0.139	0.684	0.129
256	F0BW50V02JPJ1B_212	AT2G26500	cytochrome_b6f_complex_subunit_(petM),_putative	2	67.39 | 66.67	46 | 18	1e-11	1.00E-11 | 1.00E-11	58.2 | 26.6	0.25	0.333	0.041	0.675	0.07
257	contig22548_2920_419	ATCG00490	large_subunit_of_RUBISCO._Protein_is_tyrosine-phosphorylated_and_its_phosphorylation_state_is_modulated_in_response_to_ABA_in_Arabidopsis_thaliana_seeds.	1	94.75	476	0	0	901	0.28	0.489	0.147	0.625	0.147
258	contig25795_119_245	---	---	---	---	---	---	---	---	0.102	0.294	0.028	0.497	0.04
259	contig01876_511_541	ATCG00770	chloroplast_30S_ribosomal_protein_S8	1	78.36	134	1e-57	1e-57	218	0.167	0.286	0.062	0.845	0.12
260	contig02575_489_546	---	---	---	---	---	---	---	---	0.326	0.47	0.031	0.468	0.024
261	contig21143_789_416	ATCG01240	30S_chloroplast_ribosomal_protein_S7	1	97.42	155	2e-81	2e-81	298	0.453	0.459	0.14	0.685	0.071
262	contig21130_1258_273	AT5G06570	hydrolase	1	44.05	252	4e-52	4e-52	202	0.226	0.578	0.086	0.391	0.063
263	contig25203_1443_180	AT2G22430	ATHB6;_DNA_binding_/_protein_binding_/_sequence-specific_DNA_binding_/_transcription_activator/_transcription_factor	1	49.35	306	9e-60	9e-60	228	0.172	0.64	0.062	0.402	0.043
264	contig25278_1427_114	AT1G37130	NIA2_(NITRATE_REDUCTASE_2);_nitrate_reductase_(NADH)/_nitrate_reductase	2	72.16 | 85	352 | 120	0	0 | 0	524 | 237	0.419	0.739	0.112	0.493	0.145
265	contig03252_725_121	AT5G62360	invertase/pectin_methylesterase_inhibitor_family_protein	1	59.4	133	2e-35	2e-35	145	0.313	0.434	0.093	0.192	0.039
266	contig24773_234_214	---	---	---	---	---	---	---	---	0.346	0.283	0.105	0.333	0.037
267	contig03460_927_59	AT2G34660	ATMRP2_(ARABIDOPSIS_THALIANA_MULTIDRUG_RESISTANCE-ASSOCIATED_PROTEIN_2);_ATPase,_coupled_to_transmembrane_movement_of_substances	1	67.27	165	1e-48	1e-48	190	0.878	0.883	0.526	0.647	0.374
268	contig21141_115_226	AT2G46820	PSI-P_(PHOTOSYSTEM_I_P_SUBUNIT);_DNA_binding	1	86.49	37	7e-15	7e-15	75.5	0.276	0.101	0.103	0.499	0.103
269	contig25766_368_3228	AT2G39730	RCA_(RUBISCO_ACTIVASE);_ADP_binding_/_ATP_binding_/_enzyme_regulator/_ribulose-1,5-bisphosphate_carboxylase/oxygenase_activator	1	64.22	109	3e-34	3e-34	140	0.705	0.53	0.547	0.857	0.427
270	contig25355_124_1660	AT4G10340	LHCB5_(LIGHT_HARVESTING_COMPLEX_OF_PHOTOSYSTEM_II_5);_chlorophyll_binding	1	87.8	41	2e-15	2e-15	77.4	0.668	0.395	0.483	0.622	0.227
271	contig00764_1465_957	ATCG00540	Encodes_cytochrome_f_apoprotein;_involved_in_photosynthetic_electron_transport_chain;_encoded_by_the_chloroplast_genome_and_is_transcriptionally_repressed_by_a_nuclear_gene_HCF2.	1	86.85	213	6e-100	6e-100	361	0.957	0.45	0.172	0.816	0.148
272	contig23410_100_4	---	---	---	---	---	---	---	---	0.82	0.75	0.2	1	0.165
273	contig03210_195_4	---	---	---	---	---	---	---	---	1.131	0.618	0.301	1.106	0.395
274	contig25705_139_1970	AT3G01500	CA1_(CARBONIC_ANHYDRASE_1);_carbonate_dehydratase/_zinc_ion_binding	1	80.43	46	3e-17	3e-17	83.2	0.862	0.568	0.183	0.965	0.275
275	F0BW50V02IT8OM_261	---	---	---	---	---	---	---	---	0.846	0.425	0.187	1.008	0.286
276	F4UYWRA02F10RT_157	AT4G03280	PETC_(PHOTOSYNTHETIC_ELECTRON_TRANSFER_C);_electron_transporter,_transferring_electrons_from_cytochrome_b6/f_complex_of_photosystem_II	2	86.84 | 100	38 | 14	9e-19	9.00E-19 | 9.00E-19	68.9 | 40	0.857	0.503	0.197	0.911	0.33
277	F0BW50V02I9W1Y_101	AT5G14740	CA2_(CARBONIC_ANHYDRASE_2);_carbonate_dehydratase/_zinc_ion_binding	1	93.75	32	1e-11	1e-11	64.7	1.037	0.482	0.145	0.977	0.31
278	contig02962_1451_777	AT3G12110	ACT11_(actin-11);_structural_constituent_of_cytoskeleton	1	97.08	377	0	0	720	1.035	0.565	0.454	0.696	0.499
279	contig22597_1043_521	AT3G26060	ATPRX_Q;_antioxidant/_peroxiredoxin	1	80.59	170	3e-74	3e-74	275	1.076	0.709	0.034	0.836	0.09
280	F4UYWRA02JTR9S_135	AT3G27690	LHCB2.3;_chlorophyll_binding	1	84.09	44	7e-17	7e-17	82	0.876	1.216	0.196	0.899	0.297
281	contig23783_634_901	AT3G54890	LHCA1;_chlorophyll_binding	1	90.45	199	9e-108	9e-108	385	1	1.214	0.276	0.897	0.19
282	contig00406_610_140	AT5G62790	DXR_(1-DEOXY-D-XYLULOSE_5-PHOSPHATE_REDUCTOISOMERASE);_1-deoxy-D-xylulose-5-phosphate_reductoisomerase	1	74.22	128	1e-54	1e-54	209	0.336	0.259	0.059	0.628	0.654
283	F0BW50V01EUWD1_185	---	---	---	---	---	---	---	---	0.213	0.125	0.018	0.501	0.368
284	F4D0RY404JKDWW_230	AT1G32060	PRK_(PHOSPHORIBULOKINASE);_ATP_binding_/_phosphoribulokinase/_protein_binding	1	78.38	37	3e-10	3e-10	60.1	0.578	0.442	0.198	0.75	0.612
285	F4D0RY403GVYUU_152	---	---	---	---	---	---	---	---	0.527	0.251	0.115	0.843	0.7
286	F4UYWRA02HGE0H_135	---	---	---	---	---	---	---	---	0.532	0.159	0.066	0.679	0.362
287	contig01420_765_143	AT5G43850	ARD4;_acireductone_dioxygenase_[iron(II)-requiring]/_metal_ion_binding	2	78.1 | 66.67	137 | 45	4e-76	4.00E-76 | 4.00E-76	234 | 68.6	0.213	0.308	0.088	0.384	0.419
288	contig24415_407_329	---	---	---	---	---	---	---	---	0.154	0.173	0.018	0.288	0.32
289	contig12768_475_19	AT5G57740	XBAT32;_protein_binding_/_zinc_ion_binding	1	42.77	166	2e-17	2e-17	85.1	0.123	0.134	0.009	0.407	0.141
290	F4UYWRA02G8M3M_100	---	---	---	---	---	---	---	---	0.261	0.228	0.038	0.554	0.228
291	contig25713_170_732	---	---	---	---	---	---	---	---	0.327	0.265	0.061	0.604	0.352
292	contig25460_393_441	ATCG00640	encodes_a_chloroplast_ribosomal_protein_L33,_a_constituent_of_the_large_subunit_of_the_ribosomal_complex	1	56.25	48	2e-09	2e-09	58.2	0.268	0.179	0.057	0.306	0.214
293	F4UYWRA02FQ582_256	AT4G32260	ATP_synthase_family	1	69.23	39	1e-07	1e-07	51.2	0.291	0.266	0.069	0.417	0.322
294	F4D0RY401CKJ29_102	---	---	---	---	---	---	---	---	0.044	0.077	0.009	0.255	0.083
295	contig25711_899_128	---	---	---	---	---	---	---	---	0.427	0.23	0.042	0.23	0.461
296	contig24809_624_268	AT2G28190	CSD2_(COPPER/ZINC_SUPEROXIDE_DISMUTASE_2);_superoxide_dismutase	1	76.53	196	2e-71	2e-71	265	0.088	0.311	0.034	0.794	0.273
297	contig25676_311_2065	AT3G09390	MT2A_(METALLOTHIONEIN_2A);_copper_ion_binding	1	61.4	57	2e-15	2e-15	77.4	0.585	0.771	0.398	0.986	0.622
298	F0BW50V02I8PW8_144	---	---	---	---	---	---	---	---	0.194	0.397	0.017	0.936	0.282
299	F0BW50V02IZOMK_277	---	---	---	---	---	---	---	---	0.622	0.495	0.113	1.161	0.428
300	contig25341_396_317	---	---	---	---	---	---	---	---	0.24	0.39	0.026	0.52	0.581
301	contig25754_152_556	---	---	---	---	---	---	---	---	0.601	0.509	0.089	0.686	0.775
302	F4D0RY403HB7CX_132	---	---	---	---	---	---	---	---	0.333	0.423	0.03	0.586	1.046
303	F0BW50V02FHX87_262	AT4G12800	PSAL_(photosystem_I_subunit_L)	1	88.46	26	6e-09	6e-09	55.8	0.393	0.568	0.023	0.416	0.481
304	F0BW50V02GE06J_106	---	---	---	---	---	---	---	---	0.597	0.525	0.161	0.999	0.947
305	contig00564_602_612	AT3G04400	emb2171_(embryo_defective_2171);_structural_constituent_of_ribosome	1	98.51	134	3e-73	3e-73	271	0.572	0.79	0.102	0.701	0.25
306	contig25773_172_362	---	---	---	---	---	---	---	---	0.447	0.556	0.11	0.565	0.298
307	contig24590_848_329	AT5G16400	ATF2;_enzyme_activator	1	85.32	109	2e-51	2e-51	199	0.519	0.685	0.091	0.569	0.411
308	F4D0RY401CBJDY_152	AT3G50820	PSBO2_(PHOTOSYSTEM_II_SUBUNIT_O-2);_oxygen_evolving/_poly(U)_binding	1	91.67	48	4e-20	4e-20	92.8	0.524	0.604	0.107	0.405	0.421
309	contig25720_496_312	AT4G28390	AAC3_(ADP/ATP_CARRIER_3);_ATP:ADP_antiporter/_binding	2	91.49 | 26.67	94 | 75	3e-36	3.00E-36 | 1.7	147 | 28.9	0.622	0.428	0.067	0.465	0.401
310	contig01961_1301_1590	AT1G32060	PRK_(PHOSPHORIBULOKINASE);_ATP_binding_/_phosphoribulokinase/_protein_binding	1	89.89	356	0	0	650	0.91	0.815	0.157	1.172	0.478
311	contig06651_109_3	---	---	---	---	---	---	---	---	0.843	0.622	0.061	0.817	0.626
312	contig20203_146_790	ATCG00500	Encodes_the_carboxytransferase_beta_subunit_of_the_Acetyl-CoA_carboxylase_(ACCase)_complex_in_plastids._This_complex_catalyzes_the_carboxylation_of_acetyl-CoA_to_produce_malonyl-CoA,_the_first_committed_step_in_fatty_acid_synthesis.	1	66.67	48	2e-12	2e-12	67.4	0.573	0.562	0.016	0.705	0.349
313	contig24615_148_299	---	---	---	---	---	---	---	---	0.871	0.374	0.067	0.717	0.495
314	F4D0RY404H4NK8_137	---	---	---	---	---	---	---	---	0.967	0.664	0.23	0.901	0.517
315	F4UYWRA01CZBDK_146	---	---	---	---	---	---	---	---	0.37	0.274	0.338	1.469	0.637
316	contig00447_994_66	AT3G45640	ATMPK3_(ARABIDOPSIS_THALIANA_MITOGEN-ACTIVATED_PROTEIN_KINASE_3);_MAP_kinase/_kinase/_protein_binding_/_protein_kinase	1	85.4	315	2e-163	2e-163	571	1.18	0.361	0.798	0.696	0.841
317	F0BW50V01B9QQO_272	---	---	---	---	---	---	---	---	1.601	0.552	0.361	1.032	0.617
318	contig21026_504_922	AT3G62410	CP12-2;_protein_binding	1	48.95	143	1e-26	1e-26	115	0.605	1.55	0.255	1.074	0.69
319	contig25770_126_1001	---	---	---	---	---	---	---	---	0.857	0.868	0.26	2.18	0.594
320	contig24446_153_369	---	---	---	---	---	---	---	---	1.244	0.862	0.173	3.655	2.643
321	contig00445_758_187	AT3G10985	SAG20_(SENESCENCE_ASSOCIATED_GENE_20)	1	57.8	109	2e-26	2e-26	116	0.265	1.01	0.288	0.559	4.956
322	contig01016_1209_114	AT4G02040	unknown_protein	1	45.45	66	6e-06	6e-06	48.9	0.326	0.715	0.317	0.534	4.212
323	contig02625_1481_131	AT4G02590	UNE12_(unfertilized_embryo_sac_12);_DNA_binding_/_transcription_factor	1	76.92	234	3e-74	3e-74	276	0.433	0.564	0.171	0.322	3.796
324	contig24112_834_139	AT5G11200	DEAD/DEAH_box_helicase,_putative	1	91.16	147	4e-72	4e-72	268	0.278	0.171	0.094	0.292	12.409
325	contig24316_356_142	---	---	---	---	---	---	---	---	0.211	0.071	0.071	0.139	11.784
326	contig00446_732_30	AT4G24220	VEP1_(VEIN_PATTERNING_1);_binding_/_catalytic	1	72.73	187	1e-81	1e-81	299	0.594	0.608	0.831	0.454	1.959
327	contig22591_1218_144	AT1G69640	SBH1_(SPHINGOID_BASE_HYDROXYLASE_1);_catalytic/_sphingosine_hydroxylase	1	78.38	259	4e-105	4e-105	378	0.289	0.332	0.472	0.269	3.288
328	contig02466_481_140	AT3G62030	peptidyl-prolyl_cis-trans_isomerase,_chloroplast_/_cyclophilin_/_rotamase_/_cyclosporin_A-binding_protein_(ROC4)	1	56.02	166	6e-40	6e-40	159	0.804	1.025	0.088	0.357	5.063
329	contig25683_276_2204	AT2G47140	short-chain_dehydrogenase/reductase_(SDR)_family_protein	1	50.77	65	4e-10	4e-10	59.7	1.619	0.633	0.366	0.776	1.944
330	contig03933_1352_79	AT1G65060	4CL3;_4-coumarate-CoA_ligase	2	79.01 | 61.19	324 | 67	1e-154	1.00E-154 | 1.00E-154	492 | 73.6	1.374	0.517	0.449	0.415	1.194
331	contig25147_267_112	---	---	---	---	---	---	---	---	0.428	0.168	0.053	0.074	0.871
332	contig00991_535_82	AT5G09460	transcription_factor/_transcription_regulator	1	52.17	46	3e-08	3e-08	54.7	0.278	0.278	20.901	0.278	0.278
333	contig16054_210_31	---	---	---	---	---	---	---	---	0.401	0.401	7.989	0.401	0.401
334	contig11253_756_45	AT2G30520	RPT2_(ROOT_PHOTOTROPISM_2);_protein_binding	1	62.2	246	8e-88	8e-88	320	0.414	0.414	12.134	0.414	0.414
335	contig06135_425_36	AT5G04720	ADR1-L2_(ADR1-like_2);_ATP_binding_/_nucleoside-triphosphatase/_nucleotide_binding_/_protein_binding	1	50.34	149	5e-39	5e-39	156	0.509	0.63	9.018	0.509	0.509
336	contig24913_385_66	AT1G27720	TAF4B_(TBP-ASSOCIATED_FACTOR_4B);_transcription_initiation_factor	1	66.67	36	2e-07	2e-07	51.2	0.343	0.633	21.392	0.343	0.447
337	contig22430_472_36	AT3G16630	KINESIN-13A;_ATP_binding_/_microtubule_motor	2	84.93 | 100	73 | 25	4e-30	4.00E-30 | 4.00E-30	96.7 | 51.6	0.248	0.248	5.53	0.248	0.248
338	contig24928_767_73	AT3G17970	atToc64-III_(Arabidopsis_thaliana_translocon_at_the_outer_membrane_of_chloroplasts_64-III);_binding_/_carbon-nitrogen_ligase,_with_glutamine_as_amido-N-donor	1	60.78	255	1e-84	1e-84	309	0.224	0.172	7.303	0.132	0.572
339	contig21331_1747_178	AT1G62290	aspartyl_protease_family_protein	1	58.49	489	1e-161	1e-161	566	0.898	0.639	3.015	0.56	1.114
340	contig03858_1484_97	AT1G62300	WRKY6;_transcription_factor	1	58.15	356	3e-78	3e-78	289	0.437	0.137	4.136	0.545	1.305
341	contig02031_1024_112	AT2G45850	DNA-binding_family_protein	1	57.71	253	5e-52	5e-52	201	0.801	0.337	4.308	0.279	0.109
342	contig02719_1561_1157	AT5G10170	MIPS3_(MYO-INOSITOL-1-PHOSTPATE_SYNTHASE_3);_binding_/_catalytic/_inositol-3-phosphate_synthase	1	89.04	447	0	0	816	0.915	0.837	2.957	0.465	0.426
343	contig06853_1239_58	AT3G09880	ATB'_BETA;_protein_phosphatase_type_2A_regulator	2	84.7 | 74.58	353 | 59	0	0 | 0	568 | 102	0.674	0.786	4.808	0.459	0.27
344	contig22679_865_277	AT1G35680	50S_ribosomal_protein_L21,_chloroplast_/_CL21_(RPL21)	1	55.77	156	8e-37	8e-37	150	0.717	0.823	4.222	0.691	0.287
345	contig21260_1137_237	AT3G55620	emb1624_(embryo_defective_1624);_ribosome_binding_/_translation_initiation_factor	1	92.24	245	1e-130	1e-130	462	0.767	1.234	19.241	0.614	0.105
346	contig05792_1685_213	AT3G47520	MDH_(MALATE_DEHYDROGENASE);_L-malate_dehydrogenase/_binding_/_catalytic/_malate_dehydrogenase/_oxidoreductase/_oxidoreductase,_acting_on_the_CH-OH_group_of_donors,_NAD_or_NADP_as_acceptor	1	75.3	413	1e-163	1e-163	573	0.659	1.042	4.754	0.483	0.066
347	contig24289_1625_193	AT4G12320	CYP706A6;_electron_carrier/_heme_binding_/_iron_ion_binding_/_monooxygenase/_oxygen_binding	1	57.2	465	3e-146	3e-146	515	0.854	1.325	2.579	0.662	0.291
348	contig21405_890_115	AT1G69870	proton-dependent_oligopeptide_transport_(POT)_family_protein	1	60.08	248	3e-83	3e-83	305	1.319	1.623	3.831	0.51	0.162
349	contig25685_2444_1072	AT1G15690	AVP1;_ATPase/_hydrogen-translocating_pyrophosphatase	1	89.48	751	0	0	1281	1.058	0.956	2.181	0.963	0.252
350	contig23333_257_252	---	---	---	---	---	---	---	---	0.098	0.248	1.409	0.314	0.703
351	contig24151_174_1727	---	---	---	---	---	---	---	---	0.294	0.5	2.043	0.449	1.018
352	contig25461_194_1606	---	---	---	---	---	---	---	---	0.574	0.885	0.989	0.334	1.02
353	contig00320_1041_1164	AT3G21690	MATE_efflux_family_protein	1	73.78	328	3e-121	3e-121	431	2.405	2.988	0.921	1.606	0.905
354	contig25095_931_467	AT3G09270	ATGSTU8_(GLUTATHIONE_S-TRANSFERASE_TAU_8);_glutathione_transferase	1	50.68	221	4e-62	4e-62	234	2.157	2.774	0.807	2.068	1.257
355	F4UYWRA02ITA0H_154	AT2G34430	LHB1B1;_chlorophyll_binding	1	96	50	5e-23	5e-23	102	4.361	9.024	0.635	3.996	1.439
356	contig25403_524_244	AT4G37990	ELI3-2_(ELICITOR-ACTIVATED_GENE_3-2);_aryl-alcohol_dehydrogenase/_mannitol_dehydrogenase	1	69.94	173	1e-50	1e-50	195	4.721	4.487	1	3.323	1.389
357	contig01604_1664_605	AT4G35630	PSAT;_O-phospho-L-serine:2-oxoglutarate_aminotransferase	1	79.2	399	0	0	631	3.821	2.607	0.453	3.223	1.125
358	contig21122_1778_1063	AT4G04610	APR1_(APS_REDUCTASE_1);_adenylyl-sulfate_reductase	1	77.85	447	0	0	716	3.142	2.564	0.554	4.009	1.803
359	contig23571_379_1228	AT3G51030	ATTRX1;_oxidoreductase,_acting_on_sulfur_group_of_donors,_disulfide_as_acceptor	2	72.34 | 66.67	94 | 12	8e-38	8.00E-38 | 8.00E-38	150 | 22.3	3.382	1.335	0.89	1.832	1.213
360	contig20826_1937_1139	AT1G11580	PMEPCRA_(METHYLESTERASE_PCR_A);_enzyme_inhibitor/_pectinesterase	1	58.16	533	2e-170	2e-170	595	1.777	2.353	0.944	2.353	0.274
361	contig24309_1413_455	AT3G61440	CYSC1_(CYSTEINE_SYNTHASE_C1);_L-3-cyanoalanine_synthase/_cysteine_synthase	1	78.15	357	6e-154	6e-154	540	2.568	3.137	0.818	2.861	0.366
362	contig22253_813_401	AT1G08200	AXS2_(UDP-D-APIOSE/UDP-D-XYLOSE_SYNTHASE_2);_UDP-glucuronate_decarboxylase	1	92.22	270	3e-149	3e-149	524	4.133	2.787	1.037	3.31	0.448
363	contig25350_1325_1531	AT5G46110	APE2_(ACCLIMATION_OF_PHOTOSYNTHESIS_TO_ENVIRONMENT_2);_antiporter/_triose-phosphate_transmembrane_transporter	1	78.5	400	1e-163	1e-163	572	2.382	1.413	1.028	1.797	0.605
364	contig21832_709_3358	AT3G50820	PSBO2_(PHOTOSYSTEM_II_SUBUNIT_O-2);_oxygen_evolving/_poly(U)_binding	1	83.05	236	1e-112	1e-112	402	3.36	3.674	0.597	1.955	0.559
365	contig24330_2039_1003	AT5G02500	HSC70-1_(HEAT_SHOCK_COGNATE_PROTEIN_70-1);_ATP_binding	1	91.86	651	0	0	1126	2.771	1.992	0.745	1.997	0.652
366	contig24680_512_740	AT4G03280	PETC_(PHOTOSYNTHETIC_ELECTRON_TRANSFER_C);_electron_transporter,_transferring_electrons_from_cytochrome_b6/f_complex_of_photosystem_II	1	69.68	155	4e-55	4e-55	210	3.492	2.716	0.373	3.492	0.612
367	contig25153_598_1852	AT1G20340	DRT112;_copper_ion_binding_/_electron_carrier	1	66.47	167	1e-52	1e-52	202	2.142	2.273	0.556	2.142	0.74
368	contig25163_1495_2936	AT5G35630	GS2_(GLUTAMINE_SYNTHETASE_2);_glutamate-ammonia_ligase	1	81.82	418	0	0	683	4.258	1.407	0.889	1.285	0.468
369	contig02488_730_118	AT3G19760	eukaryotic_translation_initiation_factor_4A,_putative_/_eIF-4A,_putative_/_DEAD_box_RNA_helicase,_putative	1	86.02	236	3e-113	3e-113	404	1.132	2.558	0.961	1.201	1.201
370	contig24651_659_510	AT5G64400	BEST_Arabidopsis_thaliana_protein_match_is:_unknown_protein_(TAIR:AT5G09570.1)	1	71.91	89	6e-29	6e-29	124	1.174	2.437	0.872	1.685	0.98
371	contig23151_1210_166	AT2G19070	SHT_(SPERMIDINE_HYDROXYCINNAMOYL_TRANSFERASE)	1	39.3	341	3e-58	3e-58	222	0.891	7.291	0.246	1.749	0.91
372	contig23554_642_3096	AT5G54770	THI1;_protein_homodimerization	1	77.22	180	6e-70	6e-70	260	1.823	4.791	0.429	1.091	0.881
373	F4UYWRA02JNPSQ_192	---	---	---	---	---	---	---	---	1.715	3.652	0.404	1.7	0.904
374	contig23242_1645_506	AT3G23820	GAE6_(UDP-D-GLUCURONATE_4-EPIMERASE_6);_UDP-glucuronate_4-epimerase/_catalytic	1	79.04	439	0	0	700	3.998	3.064	0.128	3.143	1.679
375	contig23970_303_816	AT3G55800	SBPASE_(sedoheptulose-bisphosphatase);_phosphoric_ester_hydrolase/_sedoheptulose-bisphosphatase	1	92.08	101	4e-52	4e-52	199	2.684	2.621	0.335	2.056	1.063
376	contig25696_188_1897	AT4G23400	PIP1;5_(PLASMA_MEMBRANE_INTRINSIC_PROTEIN_1;5);_water_channel	1	93.55	62	9e-28	9e-28	118	2.027	2.197	0.417	1.788	0.88
377	contig23589_960_572	AT1G76080	CDSP32_(CHLOROPLASTIC_DROUGHT-INDUCED_STRESS_PROTEIN_OF_32_KD)	1	66.2	284	6e-102	6e-102	367	1.645	2.801	0.297	1.981	0.667
378	contig25261_258_2845	AT1G29930	CAB1_(CHLOROPHYLL_A/B_BINDING_PROTEIN_1);_chlorophyll_binding	1	95.29	85	1e-45	1e-45	177	4.878	7.432	0.231	2.629	2.96
379	contig25367_1088_988	AT1G74470	geranylgeranyl_reductase	1	82.4	341	2e-157	2e-157	551	1.076	2	0.413	0.985	1.428
380	contig04085_1544_211	AT2G33150	PKT3_(PEROXISOMAL_3-KETOACYL-COA_THIOLASE_3);_acetyl-CoA_C-acyltransferase	1	85.48	427	0	0	644	1.076	2.107	0.678	1.264	0.547
381	contig23388_676_4252	AT1G79040	PSBR_(photosystem_II_subunit_R)	1	82.93	82	5e-29	5e-29	124	1.094	1.094	0.6	2.055	0.501
382	contig25687_210_2275	AT1G79040	PSBR_(photosystem_II_subunit_R)	1	71.74	46	5e-13	5e-13	69.3	1.751	3.497	0.332	6.369	0.183
383	contig24217_620_1483	AT1G72610	GER1_(GERMIN-LIKE_PROTEIN_1);_oxalate_oxidase	1	65.17	201	3e-63	3e-63	238	2.574	1.108	0.471	2.191	0.314
384	contig25545_953_566	AT5G24400	emb2024_(embryo_defective_2024);_6-phosphogluconolactonase/_catalytic	1	58.66	254	7e-81	7e-81	297	2.806	3.184	0.371	2.239	0.094
385	contig24431_248_782	AT1G29930	CAB1_(CHLOROPHYLL_A/B_BINDING_PROTEIN_1);_chlorophyll_binding	1	96.34	82	1e-44	1e-44	174	1.921	1.462	0.243	2.393	0.411
386	contig24953_486_2900	AT1G31330	PSAF_(photosystem_I_subunit_F)	1	87.27	110	7e-54	7e-54	206	1.615	1.472	0.47	1.472	0.636
387	contig25716_849_695	AT1G07320	RPL4;_poly(U)_binding_/_structural_constituent_of_ribosome	1	70.91	220	2e-76	2e-76	282	1.676	2.081	0.32	1.026	0.656
388	contig01088_1480_116	AT5G13930	TT4_(TRANSPARENT_TESTA_4);_naringenin-chalcone_synthase	2	84.62 | 81.82	325 | 66	3e-145	3.00E-145 | 2.00E-26	512 | 117	0.612	2.297	1.144	0.728	0.276
389	contig01586_1653_1047	AT5G55180	glycosyl_hydrolase_family_17_protein	1	72.65	446	0	0	660	1.318	4.406	0.743	1.547	0.074
390	contig20255_794_823	AT3G22840	ELIP1_(EARLY_LIGHT-INDUCABLE_PROTEIN);_chlorophyll_binding	1	74.44	133	6e-52	6e-52	201	0.996	3	0.758	0.921	0.083
391	F4D0RY403FJSPP_171	AT2G34430	LHB1B1;_chlorophyll_binding	1	94.64	56	8e-25	8e-25	108	0.932	1.666	0.932	0.834	0.214
392	contig23425_736_1800	AT3G50820	PSBO2_(PHOTOSYSTEM_II_SUBUNIT_O-2);_oxygen_evolving/_poly(U)_binding	1	81.63	245	8e-116	8e-116	412	1.185	1.213	0.331	1.152	0.072
393	contig25450_153_4	AT2G34430	LHB1B1;_chlorophyll_binding	1	96	50	5e-23	5e-23	102	1.234	1.32	0.51	1.013	0.176
394	F0BW50V01EEEQ0_236	AT2G05100	LHCB2.1;_chlorophyll_binding	2	92.5 | 65.91	40 | 44	5e-26	5.00E-26 | 5.00E-26	82 | 51.2	1.194	1.281	0.72	1.026	0.442
395	contig25777_772_862	AT1G15820	LHCB6_(LIGHT_HARVESTING_COMPLEX_PSII_SUBUNIT_6);_chlorophyll_binding	1	88.94	208	2e-112	2e-112	401	1.041	0.744	0.612	1.041	0.153
396	contig24233_334_3410	AT1G67090	RBCS1A_(RIBULOSE_BISPHOSPHATE_CARBOXYLASE_SMALL_CHAIN_1A);_copper_ion_binding_/_ribulose-bisphosphate_carboxylase	1	78.57	112	2e-52	2e-52	199	1	1	1	1	0.477
397	F4UYWRA02HAFWZ_111	AT4G23400	PIP1;5_(PLASMA_MEMBRANE_INTRINSIC_PROTEIN_1;5);_water_channel	1	97.14	35	4e-13	4e-13	69.7	0.72	1.026	1.083	0.645	0.124
398	contig25661_273_70	AT2G34430	LHB1B1;_chlorophyll_binding	1	96.97	66	2e-32	2e-32	133	1.359	0.75	1.214	1	0.189
399	contig01647_1144_767	AT5G60660	PIP2;4_(PLASMA_MEMBRANE_INTRINSIC_PROTEIN_2;4);_water_channel	1	80.35	285	1e-133	1e-133	473	2.16	2.971	3.066	1.78	0.115
400	contig25224_241_553	AT5G04800	40S_ribosomal_protein_S17_(RPS17D)	1	94.37	71	1e-32	1e-32	134	1.724	2.662	2.675	1.405	0.088
401	contig25755_222_1396	AT4G23400	PIP1;5_(PLASMA_MEMBRANE_INTRINSIC_PROTEIN_1;5);_water_channel	1	92.86	28	4e-10	4e-10	59.7	1.431	1.12	1.431	0.972	0.367
402	F4D0RY402EIERQ_238	AT3G61470	LHCA2;_chlorophyll_binding	2	94.94 | 44.19	79 | 43	1e-42	1.00E-42 | 0.97	167 | 28.5	1.46	1.352	1.143	0.908	0.261
403	contig02997_588_195	AT5G59310	LTP4_(LIPID_TRANSFER_PROTEIN_4);_lipid_binding	1	47.25	91	1e-14	1e-14	76.6	3.075	6.096	0.293	0.373	0.441
404	contig24138_1124_166	AT3G22370	AOX1A_(ALTERNATIVE_OXIDASE_1A);_alternative_oxidase	1	81.48	297	3e-143	3e-143	504	1.124	4.486	0.458	0.612	0.59
405	contig08368_844_57	AT1G77760	NIA1_(NITRATE_REDUCTASE_1);_nitrate_reductase	1	79.86	278	3e-140	3e-140	494	0.59	2.066	0.576	0.41	0.416
406	F0BW50V02GDLOR_237	AT5G60360	AALP_(Arabidopsis_aleurain-like_protease);_cysteine-type_peptidase	1	47.95	73	4e-12	4e-12	66.2	0.77	2.174	0.694	0.602	0.781
