# Supplementary material for: How Plants Sense Wounds: Damaged-Self Recognition Is Based on Plant-Derived Elicitors and Induces Octadecanoid Signaling
Source: PLoS One. 2012 Feb 9;7(2):e30537. doi: 10.1371/journal.pone.0030537 (PMC3276496; doi:10.1371/journal.pone.0030537)
Supplement: Table S2 — Over-represented functional categories in the Phaseolus lunatus transcriptome. The over-represented functional categories were defined according to the MIPS classification using BioMaps tool from the VirtualPlant webpage (URL: http://virtualplant.bio.nyu.edu/cgi-bin/vpweb/). Hypergeometric method and a Bonferroni correction were used for the analysis with a cutoff of 0.01. (XLS) [file pone.0030537.s002.xls]

## Sheet: Tabelle3
	Table S2
	Upregulated genes
	FunCat Number	FunCat Description	GenesMaches		P-VALUE
			No.	Locus
	32	CELL RESCUE, DEFENSE AND VIRULENCE	48	AT1G01720 AT1G13440 AT1G15690 AT1G17420 AT1G20340 AT1G35680 AT1G47128 AT1G76080 AT2G02990 AT2G06050 AT2G17840 AT2G26690 AT2G29500 AT2G33150 AT2G35980 AT2G36830 AT2G38750 AT2G41430 AT3G05550 AT3G08720 AT3G09270 AT3G09640 AT3G12580 AT3G16350 AT3G20600 AT3G22370 AT3G22840 AT3G51030 AT3G61430 AT3G61440 AT4G02380 AT4G03280 AT4G15910 AT4G23400 AT4G25200 AT4G27410 AT4G34710 AT4G37260 AT5G01410 AT5G02500…	5.47025e-21
	32.01	stress response	40	AT1G01720 AT1G13440 AT1G15690 AT1G17420 AT1G20340 AT1G35680 AT1G47128 AT2G02990 AT2G06050 AT2G17840 AT2G26690 AT2G29500 AT2G33150 AT2G36830 AT2G38750 AT2G41430 AT3G05550 AT3G08720 AT3G09640 AT3G12580 AT3G16350 AT3G22370 AT3G22840 AT3G61430 AT4G02380 AT4G03280 AT4G15910 AT4G23400 AT4G25200 AT4G27410 AT4G34710 AT4G37260 AT5G01410 AT5G02500 AT5G13930 AT5G15450 AT5G42650 AT5G49480 AT5G54770 AT5G56030	6.0097e-23
	32.01.01	oxidative stress response	9	AT1G13440 AT2G29500 AT3G09640 AT3G12580 AT4G02380 AT4G03280 AT4G34710 AT5G01410 AT5G13930	8.68182e-06
	32.01.03	osmotic and salt stress response	12	AT1G15690 AT2G17840 AT2G36830 AT2G38750 AT3G08720 AT3G16350 AT3G61430 AT4G23400 AT4G34710 AT4G37260 AT5G01410 AT5G49480	1.52021e-08
	32.01.05	heat shock response	7	AT2G29500 AT3G08720 AT3G12580 AT4G25200 AT5G02500 AT5G15450 AT5G56030	1.70114e-06
	32.01.06	cold shock response	7	AT1G35680 AT2G17840 AT3G08720 AT3G22370 AT3G22840 AT4G02380 AT5G02500	0.000127769
	34	INTERACTION WITH THE ENVIRONMENT	47	AT1G10670 AT1G15690 AT1G20340 AT1G35680 AT1G47128 AT1G77760 AT2G06050 AT2G14580 AT2G17840 AT2G26690 AT2G29500 AT2G30520 AT2G36830 AT2G38750 AT2G41430 AT3G04720 AT3G08720 AT3G12580 AT3G15210 AT3G16350 AT3G16630 AT3G20600 AT3G22370 AT3G22840 AT3G51860 AT3G61430 AT4G02380 AT4G03280 AT4G15910 AT4G23400 AT4G25200 AT4G27410 AT4G34710 AT4G37260 AT4G37980 AT4G37990 AT5G01410 AT5G02500 AT5G05580 AT5G13930…	1.24906e-17
	34.11	cellular sensing and response to external stimulus	46	AT1G10670 AT1G15690 AT1G20340 AT1G35680 AT1G47128 AT1G77760 AT2G06050 AT2G14580 AT2G17840 AT2G26690 AT2G29500 AT2G30520 AT2G36830 AT2G38750 AT2G41430 AT3G04720 AT3G08720 AT3G12580 AT3G15210 AT3G16350 AT3G20600 AT3G22370 AT3G22840 AT3G51860 AT3G61430 AT4G02380 AT4G03280 AT4G15910 AT4G23400 AT4G25200 AT4G27410 AT4G34710 AT4G37260 AT4G37980 AT4G37990 AT5G01410 AT5G02500 AT5G05580 AT5G13930 AT5G15450…	1.28109e-18
	34.11.01	photoperception and response	11	AT1G10670 AT1G20340 AT1G77760 AT2G17840 AT2G29500 AT2G30520 AT2G41430 AT3G12580 AT4G03280 AT5G01410 AT5G13930	1.88509e-06
	34.11.03	chemoperception and response	27	AT1G15690 AT1G20340 AT1G47128 AT2G14580 AT2G17840 AT2G26690 AT2G36830 AT2G38750 AT2G41430 AT3G04720 AT3G08720 AT3G15210 AT3G16350 AT3G61430 AT4G02380 AT4G15910 AT4G23400 AT4G27410 AT4G34710 AT4G37260 AT5G01410 AT5G13930 AT5G42650 AT5G44790 AT5G49480 AT5G59310 AT5G59320	1.62051e-11
	34.11.10	response to biotic stimulus	8	AT2G41430 AT3G04720 AT3G12580 AT3G20600 AT3G51860 AT4G37980 AT4G37990 AT5G02500	0.000894033
	36	SYSTEMIC INTERACTION WITH THE ENVIRONMENT	21	AT1G01720 AT1G17420 AT2G02990 AT2G06050 AT2G14580 AT2G26690 AT2G33150 AT2G38750 AT3G04720 AT3G15210 AT3G16350 AT3G20600 AT4G15910 AT4G27410 AT4G34710 AT4G37260 AT5G13930 AT5G42650 AT5G44790 AT5G59310 AT5G59320	4.27649e-08
	36.2	plant / fungal specific systemic sensing and response	16	AT2G14580 AT2G26690 AT2G38750 AT3G04720 AT3G15210 AT3G16350 AT3G20600 AT4G15910 AT4G27410 AT4G34710 AT4G37260 AT5G13930 AT5G42650 AT5G44790 AT5G59310 AT5G59320	1.84186e-05
	36.20.18	plant hormonal regulation	15	AT2G14580 AT2G26690 AT2G38750 AT3G04720 AT3G15210 AT3G16350 AT4G15910 AT4G27410 AT4G34710 AT4G37260 AT5G13930 AT5G42650 AT5G44790 AT5G59310 AT5G59320	1.10604e-05
	36.20.18.02	ethylen response	6	AT2G14580 AT3G04720 AT3G15210 AT3G16350 AT4G37260 AT5G44790	5.84778e-05
	36.20.18.05	abscisic acid response	8	AT2G38750 AT3G15210 AT4G15910 AT4G27410 AT4G34710 AT4G37260 AT5G59310 AT5G59320	1.35382e-05
	36.20.18.99	other plant signalling molecules response (jasmonic acid)	7	AT2G14580 AT2G26690 AT3G16350 AT4G34710 AT4G37260 AT5G13930 AT5G42650	0.000377459
	36.25	animal specific systemic sensing and response	9	AT1G01720 AT1G17420 AT2G02990 AT2G06050 AT2G26690 AT2G33150 AT4G34710 AT5G13930 AT5G42650	4.51047e-08
	36.25.16	immune response	9	AT1G01720 AT1G17420 AT2G02990 AT2G06050 AT2G26690 AT2G33150 AT4G34710 AT5G13930 AT5G42650	2.49103e-08
	36.25.16.08	response to wounding	9	AT1G01720 AT1G17420 AT2G02990 AT2G06050 AT2G26690 AT2G33150 AT4G34710 AT5G13930 AT5G42650	3.40611e-09
	Downregulated genes
	01	METABOLISM	25	AT1G32060 AT1G37130 AT1G51680 AT1G55850 AT1G65060 AT1G76490 AT1G79230 AT2G30720 AT3G01500 AT3G45140 AT3G45640 AT3G50820 AT3G62410 AT4G33580 AT4G34460 AT4G37070 AT5G14740 AT5G15950 AT5G48300 AT5G54770 AT5G59520 AT5G62790 AT5G65940 ATCG00490 ATCG00500	0.00928803
	01.02.02.07	nitric oxide biosynthesis	1	AT1G37130	0.00947296
	01.02.02.09	catabolism of nitrogenous compounds	1	AT1G79230	0.00947296
	01.02.02.09.05	cyanate catabolism	1	AT1G79230	0.00632521
	01.05.05	C-1 compound metabolism	4	AT3G01500 AT4G33580 AT5G14740 ATCG00490	0.00293133
	01.05.12	autotrophic CO2-fixation	2	AT3G62410 ATCG00490	0.00146881
	01.06.05	fatty acid metabolism	3	AT2G30720 AT5G65940 ATCG00500	0.0048103
	02	ENERGY	12	AT1G29930 AT1G31330 AT2G26500 AT2G30720 AT3G27690 AT3G50820 AT3G54890 AT3G62410 AT4G03280 AT4G10340 AT4G32260 ATCG00540	2.07879e-08
	02.11	electron transport and membrane-associated energy conservation	4	AT2G26500 AT4G03280 AT4G32260 ATCG00540	0.00039233
	02.11.05	accessory proteins of electron transport and membrane-associated energy conservation	2	AT4G03280 ATCG00540	0.00200361
	02.30	photosynthesis	7	AT1G29930 AT1G31330 AT2G26500 AT3G27690 AT3G50820 AT3G54890 AT4G10340	1.20845e-09
	02.30.03	oxygenic photosynthesis	1	AT2G26500	0.00316756
	2.45	energy conversion and regeneration	5	AT1G29930 AT3G27690 AT3G54890 AT4G10340 AT4G32260	2.72967e-06
	02.45.03	light absorption	4	AT1G29930 AT3G27690 AT3G54890 AT4G10340	4.38644e-07
	32	CELL RESCUE, DEFENSE AND VIRULENCE	14	AT1G28480 AT1G51680 AT1G65060 AT1G79230 AT2G28190 AT3G26060 AT3G45140 AT3G45640 AT4G03280 AT4G27670 AT4G34460 AT5G05140 AT5G16400 AT5G54770	0.000151259
	32.01	stress response	9	AT1G51680 AT1G65060 AT2G28190 AT3G45140 AT3G45640 AT4G03280 AT4G27670 AT4G34460 AT5G54770	0.00129061
	32.01.01	oxidative stress response	5	AT2G28190 AT3G45640 AT4G03280 AT4G27670 AT4G34460	0.00044491
	32.01.13	electromagnetic waves stress response (e.g. UV, X-ray)	2	AT1G51680 AT1G65060	0.00381044
	32.07	detoxification	5	AT1G28480 AT1G79230 AT2G28190 AT3G26060 AT5G16400	0.00159291
	32.07.07	oxygen and radical detoxification	4	AT1G28480 AT2G28190 AT3G26060 AT5G16400	0.00959493
	34	INTERACTION WITH THE ENVIRONMENT	13	AT1G37130 AT1G51680 AT1G65060 AT2G28190 AT3G09390 AT3G45140 AT3G45640 AT3G62410 AT4G03280 AT4G05320 AT4G27670 AT4G34460 AT5G65940	0.00205708
	34.11	cellular sensing and response to external stimulus	12	AT1G37130 AT1G51680 AT1G65060 AT2G28190 AT3G45140 AT3G45640 AT3G62410 AT4G03280 AT4G05320 AT4G27670 AT4G34460 AT5G65940	0.00255038
	34.11.01	photoperception and response	7	AT1G37130 AT1G51680 AT1G65060 AT2G28190 AT3G62410 AT4G03280 AT4G27670	2.19132e-05
	The over-represented functional categories were obtained according to the MIPS classification using BioMaps tool from the VirtualPlant webpage (http://virtualplant.bio.nyu.edu). Hypergeometric method and a Bonferroni correction were used for the analysis with a cutoff of 0.01
