# Supplementary material for: How Plants Sense Wounds: Damaged-Self Recognition Is Based on Plant-Derived Elicitors and Induces Octadecanoid Signaling
Source: PLoS One. 2012 Feb 9;7(2):e30537. doi: 10.1371/journal.pone.0030537 (PMC3276496; doi:10.1371/journal.pone.0030537)
Supplement: Table S4 — Primer sequences used for qRT-PCR. (XLS) [file pone.0030537.s004.xls]

## Sheet: Hoja1
Table S4. Primer sequences for qRT-PCR
Symbol	P. lunatus Unigene ID	Forward	Reverse
Trp synthase	contig00068_1435_254	CTCAGGTTGAAGCAGTTGAGG	GCAAGCCACTAGAACATCTGG
UDP-Glc dehydrogenase	contig00501_1735_276	TGCCTTCAAGAAAGACACTGG	TTTGTTGCTTCATAGGCATCC
PGIP1	contig00455_1316_220	CTCTCTCACAACCAGCTGTCC	TGAGATCCAACCAAATCAAGC
LOX3	contig02974_2138_353	ATCAACGCACTTGATGGTAGG	AACAGGAGGTGTAACCACACG
OPR3	contig21361_1288_130	CTTTGAAGGGGATTCCTAACG	ATAATGCTGCCTTTGTCATGC
AOS	contig00784_1574_427	AAAGATGTTTTCACCGGAACC	GACTCGAGCTGGAGGAATAGG
AOC3	contig22637_1411_764	TTCTGGTTTCACCAACTGAGG	ACACTCCAACAACCACACACC
MYB73	contig01817_1241_152	GGACCTACCACTTCACTGTCG	TCTGCTGCTCCATGTAACTCC
JAZ1	contig24955_1109_154	TCGAGCTTCTCTCAAACTTGC	GTGTCACGTTGTTTTCCTTGG
ATCSLE1	contig00285_1237_62	AATGAAAAGATGGGGTGAAGG	TTCCCCAACAATTACACATGC
LHCB5	contig25355_124_1660	CTGCACTGCTAAAGGTGAAGG	TTGGAGTTCTCTCAGCTGTCC
PSA1	contig00112_418_188	CCTTTAGTGGGTCTAGTATTTCC	GACTTCATCAAATTCCTTCCAGC
RBCL	contig22548_2920_419	ATGGTATGCACTTTCGTGTCC	CCTGGTAAAGAAACCCAATCC
RPL33	contig25460_393_441	ACCCAAAGGAGGTTCATGTCC	TCGACTAGGCATATTGTGTCG
Actine	contig02962_1451_777	CGGGAAATCGTACGGGACATCAA	ACCTCGGGGCATCGGAACCT
